# Supplementary material for: Differential genome-wide profiling of alternative polyadenylation sites in nasopharyngeal carcinoma by high-throughput sequencing
Source: J Biomed Sci. 2018 Oct 23;25:74. doi: 10.1186/s12929-018-0477-6 (PMC6198351; doi:10.1186/s12929-018-0477-6)
Supplement: Supplementary file 6 — Details of the 275 genes with significant differences in the mRNA levels between NPC and NNET. (XLSX 94 kb) [file 12929_2018_477_MOESM6_ESM.xlsx]

## Sheet: Normalized expression
Additional file 6: Details of the 275 genes with significant differences in the mRNA levels between NPC and NNET
ID	NNET-1	NNET-2	NNET-3	NNET-4	NNET-5	NNET-6	NPC-2	NPC-3	NPC-4	NPC-5	NPC-6	logFC	PValue	FDR
uc002jje.2	3.025	5.696	0.725	1.162	0	3.524	8.861	64.885	7.048	20.605	40.894	3.31536	1.75199e-05	0.00723464
uc001stw.1	34.479	35.439	18.127	26.131	2.408	28.775	36.183	49.199	43.692	241.001	184.022	2.1055	0.000482561	0.0468865
uc003hhe.2	101.621	103.788	241.469	231.115	229.318	173.831	146.942	273.802	199.435	1180.95	784.65	3.63887	9.46044e-05	0.017906
uc001ofp.2	18.148	38.605	23.204	15.098	4.214	25.838	47.994	166.847	33.123	49.23	29.392	2.02715	0.000695621	0.05581
uc001bxv.1	9.075	13.925	13.05	27.294	27.689	8.222	20.675	37.076	45.806	81.285	46.006	1.8758	0.000158355	0.0246176
uc010cwu.1	42.342	55.691	70.336	50.519	21.068	73.408	56.118	154.014	95.137	378.385	31.949	2.69181	0.00044961	0.0460554
uc002dof.2	0	0.633	1.45	0.581	0.602	0.587	0	13.547	15.505	0.572	42.173	3.93866	0.00187169	0.0962468
uc003kuv.2	0.605	8.861	3.625	44.135	77.645	2.348	2.952	2.139	3.524	0	0.639	-3.62772	0.000623211	0.0527892
uc003ikc.2	37.504	97.458	75.413	61.554	58.984	87.501	67.195	136.187	123.325	183.754	134.182	1.10879	0.00176056	0.0936116
uc003kmm.2	96.785	103.157	80.487	115.562	70.422	156.8	141.77	123.352	135.308	399.562	277.314	1.10394	0.00190254	0.0965293
uc001jjr.2	7.26	37.973	25.378	1119.57	2329.27	28.775	20.675	28.52	14.095	1.716	28.753	-5.00432	4.09789e-05	0.0115212
uc001sfu.2	9.074	3.798	4.35	0.581	0	5.873	6.646	22.816	6.343	29.195	38.338	2.32891	0.000792562	0.0588366
uc001lvc.1	223.808	567.655	264.674	49701.8	61816.9	213.764	917.108	488.423	424.947	1444.85	91.372	-4.51207	0.000573517	0.0507431
uc002pjl.2	2.42	1.899	2.175	1.161	0	2.936	8.123	7.843	4.229	12.02	2.556	2.46829	0.000474796	0.0464737
uc002puy.2	24.802	73.416	69.612	36.006	12.04	39.347	19.935	605.359	113.459	144.251	53.675	2.20723	0.00125159	0.0776453
uc003cew.2	161.506	238.582	216.815	202.662	290.106	103.946	128.482	122.64	119.803	76.133	97.763	-0.931345	0.00157119	0.088751
uc001sen.2	1.21	3.165	1.45	275.246	568.171	1.762	2.952	0	1.41	0.572	8.946	-5.76528	0.000247995	0.0318972
uc002gjy.1	11.495	22.784	26.104	15.678	14.447	19.38	31.751	74.153	25.372	20.034	46.647	1.4257	0.00194144	0.0971787
uc001mae.1	139254	1632.09	1213.15	5897.49	598.869	661.85	689.68	1017.49	2556.73	1166.07	1739.9	-4.28981	0.000502707	0.047785
uc003hjh.1	1080.33	618.918	166.055	398.937	34.909	534.412	603.279	2268.14	611.7	3562.33	3576.29	2.09905	0.00178664	0.094163
uc001quo.1	6.655	6.963	1.45	3.485	0	14.681	2.952	42.78	15.504	60.102	70.926	3.15675	0.000152418	0.0239769
uc003sys.2	13.308	36.073	44.233	19.744	18.058	43.457	26.581	83.423	57.082	152.84	148.881	2.97754	6.60229e-05	0.0151997
uc003kgh.2	3.025	2.532	1.45	1.162	0	0	2.215	4.278	9.866	12.02	15.336	2.46579	0.000257771	0.0323754
uc002raa.2	32.061	36.076	76.138	22.068	10.836	51.68	47.256	102.675	122.62	144.252	38.34	1.86336	0.00208051	0.0999706
uc001dmi.2	173.009	306.943	266.116	177.115	97.511	192.623	263.598	318.004	401.698	818.016	319.491	1.31238	0.00121245	0.0766569
uc010fgp.2	168.162	137.329	119.646	114.396	11.436	287.76	138.817	392.878	172.657	884.43	1432.56	2.15216	0.00102585	0.0681185
uc002cpy.1	16.333	17.088	13.052	5.808	0.602	19.967	18.458	31.372	35.94	69.837	58.146	1.72342	0.00167781	0.0927637
uc009xcn.2	143.36	242.379	373.445	528.428	804.108	147.99	280.597	979.699	1253.7	1592.55	798.706	1.65077	0.00102479	0.0681185
uc001sap.1	0	0	0	1.743	0	0.587	0.738	2.852	7.753	12.02	5.751	3.62893	2.04375e-05	0.00794298
uc003crn.2	9.074	9.494	12.326	210.793	485.715	12.332	16.98	12.834	8.457	1.717	7.029	-3.80665	0.00020177	0.028678
uc002tio.1	0	0	0	0	0	0.587	2.215	19.251	0.705	11.446	0.639	4.82338	6.92313e-05	0.0155055
uc001faq.2	0	0.633	0	0	0.602	0	0.738	18.538	11.276	69.836	3.195	6.08511	3.0262e-07	0.000499853
uc001ezz.2	0	3.165	1.45	0	1.806	0	33.966	261.68	1.41	0.572	0.639	5.38141	0.00196872	0.0976612
uc003lbo.2	16.937	12.024	34.08	103.944	176.954	13.508	7.384	21.39	19.028	2.861	3.195	-2.31962	0.00187191	0.0962468
uc003bed.1	1.21	1.266	0	191.048	356.913	1.175	1.477	0.713	1.41	0.572	0.639	-6.14101	9.48554e-05	0.017906
uc011baf.1	65.329	55.693	65.262	321.703	503.771	200.844	56.117	77.719	107.119	25.185	33.865	-1.79557	0.00173079	0.0929704
uc001gwf.2	0.605	0	0	0	0	1.174	1.476	4.278	1.41	6.868	0	3.07761	0.00157122	0.088751
uc001cyf.1	1.815	5.696	2.175	205.563	373.764	3.523	3.692	1.426	3.524	3.434	18.53	-4.03692	0.000947553	0.0648754
uc001lvp.2	0.605	0	0.725	123.107	341.266	1.762	0	0	0	2.289	0	-6.34191	0.000935395	0.0645209
uc002qeu.1	20.567	20.252	2.9	7.549	0.602	8.808	5.169	91.265	24.666	83.004	79.234	3.2181	0.000178359	0.02709
uc001gwd.2	77.428	139.86	112.394	59.81	13.243	110.995	118.145	901.978	348.132	892.441	534.176	3.57641	1.05322e-06	0.000994085
uc002zzn.1	6.05	9.494	10.152	104.526	76.439	12.332	5.169	9.269	4.933	8.013	11.502	-2.14625	0.00198197	0.0976612
uc001kcu.2	0.605	0	0.725	0	0	0.587	0.738	81.997	1.41	21.178	1.917	6.51777	5.46042e-06	0.0034359
uc002eju.1	17.541	28.478	15.954	12.195	3.01	19.38	15.506	24.955	35.939	163.718	28.115	2.37024	0.000925381	0.0645209
uc003qnj.2	7.865	39.24	32.628	74.328	128.207	11.745	13.287	15.686	18.322	1.716	2.556	-2.19593	0.00172824	0.0929704
uc001rrr.2	0	0.633	0	1.162	3.01	1.174	0.738	7.13	2.82	58.961	3.834	3.77147	0.000339399	0.0393405
uc002ukf.1	0	1.266	0	46.457	81.86	0	0.738	0	0	0	0	-6.38121	0.00128928	0.0792395
uc004fhf.2	0	2.532	0	154.465	314.784	0	1.476	0	0	0.572	0	-7.33332	0.000896239	0.0634355
uc001fbs.2	497.216	268.956	176.208	160.271	35.512	295.397	1109.1	4953.4	270.615	1183.25	1139.27	3.13649	1.09002e-05	0.00480119
uc010qdw.1	52.021	80.372	42.057	97.556	85.47	62.837	160.969	275.94	100.072	287.361	184.664	1.87171	1.72548e-06	0.00134121
uc001jrg.2	3.025	3.165	5.801	3.484	1.204	5.286	11.077	11.408	7.048	19.463	24.281	1.81619	0.000251045	0.0318972
uc001rsv.1	5.444	8.86	5.076	263.054	450.205	19.38	7.383	5.704	8.458	3.433	5.751	-4.27292	3.87222e-05	0.0113705
uc002okh.2	24.802	34.806	42.056	36.003	29.493	38.174	30.274	192.518	76.817	224.394	199.996	2.26381	1.02934e-06	0.000994085
uc001fba.2	13.308	22.151	39.158	18.582	6.019	36.41	119.621	1997.19	28.894	14.311	40.255	4.03826	0.000147075	0.0239135
uc001hsk.2	7.864	18.353	6.525	15.098	20.465	10.571	2.953	5.704	8.457	3.433	2.556	-1.39589	0.00205649	0.0995403
uc003kuu.2	12.098	63.283	89.916	588.823	1176.67	34.06	62.027	37.077	15.504	11.449	15.336	-3.67428	0.000112074	0.0202964
uc001kfj.3	70.774	72.784	54.382	92.916	89.687	97.484	108.54	327.991	128.964	495.156	428.751	1.99343	4.33889e-07	0.000550862
uc004anv.1	62.913	94.927	68.16	60.973	5.418	96.312	90.082	1801.1	350.955	1573.65	698.395	3.77065	8.12356e-08	0.000350495
uc003dcs.2	476.653	361.985	902.795	528.427	644.612	297.16	328.592	278.792	214.939	171.73	238.335	-1.26918	0.000214615	0.0295408
uc003uom.2	0	0.633	0	0	0	0	0.738	2.852	4.934	2.289	2.556	3.34637	0.0010885	0.0708546
uc002hjy.1	12.1	16.455	19.578	21.485	21.67	20.553	24.363	17.112	68.358	236.988	161.021	2.63818	8.65829e-06	0.00396112
uc010sjl.1	355.675	470.206	433.629	564.432	477.897	781.066	510.977	974.707	684.992	4346.58	1194.23	1.4699	0.00198788	0.0976612
uc001lsx.1	6.654	1.899	7.976	98.135	204.036	1.175	2.214	1.426	2.114	5.723	1.278	-4.51487	0.000151555	0.0239769
uc003ytw.2	3.63	2.532	2.175	3.485	4.214	4.111	0	4.278	21.143	101.322	24.921	3.06085	0.000472155	0.0464737
uc002twy.2	1.21	5.696	4.35	5.228	10.232	4.111	4.43	12.834	2.819	42.358	18.531	2.59852	0.00123273	0.0772004
uc009yzr.1	12.099	15.189	12.327	8.13	0	12.333	14.768	28.52	25.371	105.328	89.455	2.20781	0.000665144	0.0546254
uc010tsn.1	13.309	25.314	36.983	12.775	6.02	21.728	19.197	79.858	58.491	168.301	14.697	2.34567	0.000614214	0.0526468
uc001ims.2	94.367	148.087	84.113	74.912	21.068	177.942	136.602	516.941	236.786	388.687	345.043	1.90434	7.84965e-05	0.0167299
uc010cli.2	9.679	22.785	7.25	11.615	1.204	27.015	23.628	14.26	47.921	115.06	86.262	2.0362	0.00108437	0.0708546
uc001faw.2	4.235	8.227	16.678	4.065	0.602	3.524	35.443	384.322	20.438	4.578	2.556	3.57693	0.000908897	0.0638838
uc003prb.2	4.234	27.213	26.105	249.117	532.661	16.443	24.368	29.946	6.343	0.572	5.112	-3.61724	0.0019475	0.0971787
uc003twa.3	0.605	0	0	0	0	0	0	23.529	2.115	20.602	7.029	7.0491	3.41457e-06	0.00225601
uc002mab.2	90.128	72.777	65.261	34.261	5.417	69.299	65.718	166.849	152.22	213.521	175.077	1.70124	0.00190663	0.0965293
uc003vnz.3	4.84	6.961	9.427	22.067	25.28	7.048	1.476	2.852	4.229	0	0.639	-2.9175	2.75216e-05	0.00957043
uc010fur.2	19.962	41.136	20.304	2315.21	3872.48	25.252	22.89	131.196	28.191	62.396	29.393	-4.36431	0.000388111	0.0420369
uc001fbq.2	252.238	149.984	120.372	62.715	44.54	150.34	290.197	1876.69	221.281	295.953	499.032	2.23542	0.000140835	0.0238633
uc001ogg.1	3.63	11.392	5.075	569.66	999.12	5.872	8.861	18.538	11.276	26.904	19.809	-3.63977	0.00190042	0.0965293
uc001eyl.2	68.958	113.279	137.051	110.913	123.988	95.723	90.086	731.566	190.981	352.626	279.868	1.67388	8.5208e-05	0.0174449
uc002adg.2	14.519	31.012	30.455	25.55	39.726	19.38	12.552	13.547	4.934	1.144	2.556	-2.07284	8.71322e-05	0.0174449
uc009zqh.2	10.889	24.049	26.103	16.842	18.058	17.03	22.886	73.441	37.352	73.84	56.869	1.88575	5.32063e-05	0.0137857
uc001phj.1	49.601	19.618	23.205	97.556	208.252	20.553	17.721	539.762	258.632	112.771	5587.74	3.99724	0.000183143	0.0271916
uc001fbo.2	3.025	17.721	3.625	5.227	0.602	12.919	6.644	26.381	22.551	88.154	46.645	2.44257	0.000365842	0.0405278
uc003jfv.2	1.815	3.798	2.9	91.17	145.053	1.174	0.738	1.426	2.115	4.006	1.278	-4.26968	0.000199128	0.028678
uc003aka.2	4.235	2.532	1.45	3.484	4.213	5.286	4.429	7.13	19.732	64.113	37.061	3.09113	7.3968e-06	0.00396112
uc001giv.2	10.89	21.518	17.403	17.422	3.01	28.779	23.629	151.873	23.257	89.3	109.265	2.5879	2.18196e-05	0.00823782
uc002hxg.3	34.479	31.643	88.466	47.037	29.493	42.283	141.775	969.004	107.117	278.78	176.354	3.07	1.38528e-07	0.000350495
uc003gjl.2	541.374	637.267	1355.28	1599.22	2246.81	700.609	533.133	598.228	510.925	230.694	661.968	-1.39121	0.00125083	0.0776453
uc001szy.2	1.815	0.633	0.725	15.679	37.32	0.587	1.476	0	0	1.144	0	-4.04978	0.001703	0.0929704
uc002tlm.2	0.605	3.165	0	8.13	10.836	1.762	0	6.417	42.987	45.222	177.633	3.60441	0.000937492	0.0645209
uc011ljo.1	4.235	12.025	14.502	7.549	0.602	11.157	15.504	83.423	53.558	299.956	50.479	3.86198	3.53813e-07	0.000519476
uc001wjo.2	71.377	72.777	88.464	33.1	3.612	56.966	45.78	474.161	122.624	618.815	119.487	2.41696	0.000514749	0.0479006
uc003tfe.2	6.049	22.151	19.577	322.285	630.77	12.332	11.075	29.946	17.618	2.862	5.751	-3.46663	0.000617546	0.0526468
uc003quq.3	1.815	1.899	0	180.597	246.778	0.587	0	0	0	0	0.639	-8.21535	2.80926e-05	0.00957043
uc002rcm.2	30.247	29.749	37.703	25.553	3.01	36.998	32.483	152.584	34.535	362.351	214.697	2.38102	0.000214229	0.0295408
uc003nbe.2	6.654	11.392	14.503	315.895	575.997	4.111	3.692	8.556	19.027	1.144	1.278	-4.42281	0.000182851	0.0271916
uc003pkn.2	21.777	33.543	13.051	184.079	295.523	18.204	19.197	17.112	13.39	4.577	16.614	-2.79228	0.000210805	0.0295408
uc003wxx.2	0	0.633	2.175	4.648	4.816	0.587	0	0	0	0	0	-4.162	0.000348054	0.0396482
uc001sab.2	15.123	10.127	20.304	229.954	465.854	13.507	8.122	4.278	23.257	21.18	1.278	-3.45043	0.000492089	0.0474633
uc001qnp.1	1197.07	1933.95	1962.22	1973.77	1415.61	2194.62	1742.66	3330.55	4120.5	7313	3147.54	1.58728	0.000259709	0.0323754
uc002npq.1	7.865	8.862	10.151	4.065	1.204	3.523	9.596	27.807	119.098	42.932	76.677	2.90328	0.000130612	0.0227092
uc003ghd.2	6.05	17.721	10.876	46.455	81.856	9.397	7.383	7.843	7.048	2.862	5.112	-2.13065	0.000813183	0.0596966
uc003ndi.2	189.937	394.895	405.35	380.356	291.312	439.275	376.59	1782.57	444.679	1363.57	765.48	1.74762	8.66776e-05	0.0174449
uc001phk.2	39.923	22.783	25.377	45.876	10.835	130.369	25.84	177.541	174.773	2003.55	327.151	3.42933	5.5825e-05	0.014186
uc001jak.1	2.42	4.431	3.625	1.743	0.602	3.523	2.214	30.659	12.686	6.867	26.838	2.26572	0.00120035	0.0764874
uc003hjl.3	844.422	155.049	100.793	92.911	25.882	83.389	196.415	2733.74	327.696	2674.47	2971.18	2.77568	0.00103728	0.0685333
uc010tet.1	10.889	16.455	8.701	14.518	1.204	19.379	5.906	372.913	24.665	62.396	4.473	2.85077	0.00200447	0.0976961
uc001bfs.3	11.495	20.888	11.6	6.39	0.602	12.33	21.41	28.52	32.417	234.124	42.812	2.89111	6.47603e-05	0.0151997
uc003kym.1	1.815	1.899	7.251	0	0.602	1.762	0.738	12.121	18.324	45.222	10.863	3.02957	0.000415933	0.0439691
uc001gsb.2	41.74	46.198	68.159	61.558	94.498	48.742	35.441	94.118	238.197	728.141	252.394	2.10945	0.000148396	0.0239135
uc001ucy.3	5.445	5.064	1.45	4.065	1.204	5.872	0	27.094	41.578	325.149	56.23	4.99207	2.94545e-06	0.00216229
uc001iqn.3	1.21	3.798	2.175	7.55	8.428	4.698	2.214	1.426	0.705	0	1.278	-2.02855	0.00148285	0.0863187
uc003xqq.3	1.815	0.633	0.725	20.325	34.911	0	0	0	0	0	0.639	-5.36585	0.000318858	0.0376196
uc002uce.2	344.18	144.922	187.813	217.758	116.163	329.457	265.091	511.953	227.626	827.755	1479.84	1.44256	0.002011	0.0976961
uc011ala.1	9.68	14.557	11.6	402.42	612.116	10.569	16.245	6.417	10.572	10.875	5.751	-4.08845	6.67157e-05	0.0151997
uc002nja.1	56.862	74.677	102.967	41.229	14.447	105.707	76.054	220.323	174.065	198.065	303.512	1.50479	0.000981703	0.0665242
uc001hnx.2	73.193	136.699	194.334	74.911	8.428	140.943	153.585	506.247	169.839	808.859	120.768	2.37312	0.000973374	0.0662998
uc001xhn.1	243.166	315.153	250.895	372.223	467.059	230.208	243.676	618.909	525.724	1163.21	711.167	1.33546	0.000639166	0.0534553
uc002ury.3	369.589	321.483	390.849	545.85	589.843	367.044	414.248	605.359	729.385	1682.42	1707.95	1.48992	0.000243257	0.0318972
uc010mvi.2	244.979	205.671	254.523	299.634	382.191	187.925	158.02	161.855	151.514	133.378	145.045	-0.859703	0.000754617	0.0576028
uc001fbh.2	0	5.063	5.8	1.743	0.602	2.349	56.119	466.321	7.753	0	1.278	5.08336	0.000368044	0.0405278
uc003eeh.3	410.718	248.705	257.422	106.846	60.791	196.148	4313.08	207.49	276.955	2372.22	1198.06	2.63097	0.000897717	0.0634355
uc002zoj.3	25.405	52.526	63.086	38.325	22.271	79.867	32.489	66.311	97.957	356.06	125.236	1.97709	0.000885178	0.0632256
uc002pbs.1	329.663	322.746	240.745	413.453	489.326	347.075	256.966	206.066	181.818	152.842	247.919	-0.861104	0.000872282	0.0629854
uc003weu.1	19.358	56.958	29.729	22.066	0.602	28.775	52.422	243.851	33.124	325.715	186.579	2.52196	0.000286625	0.0350691
uc001kut.2	1.21	1.266	0	1.742	1.806	1.175	2.953	2.139	6.343	5.152	16.613	2.19962	0.00154375	0.0883079
uc002lny.2	27.221	112.015	72.513	103.945	111.952	76.931	69.408	283.783	82.455	427.611	306.706	1.85923	0.000298815	0.0358958
uc001lxa.1	76.821	90.498	44.958	1440.11	2834.84	63.422	64.978	143.317	98.664	66.403	128.433	-2.84289	0.00148949	0.0863248
uc001yos.3	9.678	18.353	12.327	38.906	45.746	12.921	7.384	7.843	9.16	1.716	2.556	-1.83338	0.000633612	0.0533283
uc001oob.2	4.235	16.456	5.075	831.551	1983.78	5.872	4.429	2.852	4.229	2.861	7.668	-6.69069	3.26311e-06	0.00225601
uc003zhk.1	6.05	10.126	8.7	6.388	3.01	6.461	6.643	16.399	9.865	53.808	28.755	1.73869	0.00137781	0.082756
uc002dqg.1	3.63	8.861	7.251	20.905	59.586	7.634	3.691	4.991	2.114	2.862	4.473	-2.50518	0.000773393	0.0577379
uc002zww.2	0.605	0	0	0	0.602	0	28.059	19.251	8.458	0	11.502	5.87824	2.45099e-07	0.000462677
uc002zbd.2	71.983	70.878	89.192	217.179	310.57	36.41	61.288	39.929	29.597	13.738	55.591	-1.82015	0.000503769	0.047785
uc002pep.2	17.544	29.746	15.226	26.13	20.466	25.839	13.289	62.744	25.37	280.492	25.56	1.99015	0.00194887	0.0971787
uc004ezy.2	1.815	13.291	4.35	8.129	1.204	11.159	11.075	24.242	16.914	46.939	41.534	1.88463	0.00162757	0.0911301
uc001isj.2	0.605	0.633	0	8.129	16.853	0	0	0	0	0	0	-5.11217	0.000803821	0.059339
uc001qnk.3	16.939	30.378	18.852	13.355	1.204	15.27	12.551	107.667	29.599	123.071	106.069	2.05005	0.00132002	0.0800125
uc010wnv.1	24.196	22.784	25.379	32.521	35.512	24.076	25.842	139.752	70.474	124.789	63.898	1.88716	1.85817e-05	0.00744057
uc002yat.2	0	3.165	4.35	0.581	1.806	2.936	1.476	2.139	17.617	105.895	24.921	3.51572	0.000561086	0.0504367
uc003nwh.2	12.703	29.745	36.257	7.549	6.02	7.047	81.225	285.922	40.875	31.483	10.224	2.42856	0.000930378	0.0645209
uc002xne.1	3.63	7.594	1.45	2.904	3.611	9.984	10.337	30.659	29.597	128.227	47.923	3.62985	1.05709e-07	0.000350495
uc001lvu.2	44.764	41.77	29.729	19.744	9.631	56.38	28.796	71.301	136.012	289.083	81.151	2.27149	0.000229907	0.031
uc001wja.2	25.407	26.582	26.101	12.776	9.632	30.538	30.27	59.892	45.807	88.728	42.174	1.36528	0.00100434	0.0673671
uc001opa.2	887.375	992.928	859.279	1357.08	1402.98	901.454	860.98	1920.89	1388.31	9656	2373.12	2.25314	0.000248757	0.0318972
uc001san.2	329.666	599.299	523.548	1481.34	2445.43	502.7	646.851	1722.67	1911.2	5135.99	3802.47	1.86087	0.00171552	0.0929704
uc004cmn.2	94.968	127.835	75.414	227.051	290.106	167.956	83.44	89.841	68.358	70.982	97.763	-1.06845	0.00139457	0.0831744
uc010ksd.1	42.949	48.097	63.086	68.522	73.43	45.806	40.611	31.372	33.828	16.028	21.726	-1.01497	0.00164514	0.0917252
uc002hib.2	70.772	18.987	24.654	15.679	2.408	16.444	16.984	243.142	38.761	85.291	766.119	3.17785	0.000249883	0.0318972
uc002dlm.1	1.815	5.697	1.45	1.743	1.204	2.936	2.215	52.05	33.827	479.135	59.425	5.92323	1.19344e-08	0.000157702
uc003cyt.2	9.075	4.431	6.525	40.069	77.043	4.11	2.953	2.852	6.343	3.433	3.195	-2.77918	0.000576109	0.0507431
uc004axu.2	33.877	70.252	89.186	44.716	2.408	87.501	96.727	255.26	108.531	644.555	185.943	2.63929	0.000160719	0.0246947
uc001fau.2	0	0	0.725	0	0	0	24.367	9.269	2.114	1.144	0	4.71658	0.000331314	0.0387432
uc004fhx.3	0.605	1.899	0	47.617	96.301	0	0.738	1.426	0	0.572	0.639	-4.55552	0.00181758	0.0949309
uc003jpk.2	0.605	0.633	0	1.162	0.602	1.761	0	14.973	7.752	6.867	3.834	4.34132	9.43139e-05	0.017906
uc003vja.2	0.605	0	0	0	0	0	0	52.05	0.705	15.453	0.639	5.66359	0.000404135	0.0430664
uc003sxq.2	49.605	89.236	30.453	68.525	30.699	59.312	67.929	96.257	52.855	259.887	204.473	1.51638	0.000854487	0.0620395
uc003hhk.2	0	0	0.725	1.162	1.204	4.11	0	2.139	1.409	2.288	4.473	6.0812	0.000700217	0.05581
uc001sak.2	26.01	34.807	40.607	40.648	59.586	11.158	104.854	1008.93	45.805	25.187	67.73	2.95951	0.000190134	0.027916
uc001tmr.2	0.605	5.063	6.526	1.742	0	3.523	2.214	5.704	50.036	54.952	33.866	3.17956	0.000142667	0.0238633
uc001umz.3	3.025	2.532	2.9	2.323	0	4.112	14.767	40.641	6.342	1.716	4.473	2.46018	0.0012746	0.0787036
uc001gwm.2	416.77	377.807	482.213	256.086	27.087	596.661	518.363	1693.44	916.84	1932	957.168	2.16431	0.000456689	0.0461514
uc001sal.3	2.42	1.266	7.975	2.323	2.408	7.047	19.936	690.21	23.963	39.498	66.454	5.16432	1.59147e-07	0.000350495
uc001fbd.2	0	3.798	2.9	2.323	0	1.174	12.553	180.395	4.933	0	1.278	4.49426	0.000722227	0.05581
uc001pjp.2	0	0	0	0	0	0	0	2.139	7.752	3.435	5.751	4.76648	5.9849e-05	0.0146453
uc001fan.2	1.21	1.899	0	0	0	0	0.738	6.417	7.046	56.095	0.639	4.32937	0.00041959	0.0440037
uc002uaf.2	6.05	12.025	20.303	1.743	1.204	4.111	14.03	102.675	19.029	65.83	86.262	2.94574	2.82463e-05	0.00957043
uc004dua.3	99.201	1.266	0	4.646	0.602	0.587	0.738	0	1.409	0.572	0	-4.90883	0.00169457	0.0929704
uc002hxd.3	2158.23	2601.59	2373.38	1717.1	1477.01	2112.4	1703.53	4055.7	4308.66	12858.9	10902.6	1.86343	4.86078e-05	0.0131082
uc001gar.2	90.132	102.523	29.73	40.067	6.02	52.266	34.704	240.288	109.234	187.184	830.653	2.34591	0.000730215	0.0560992
uc001ezx.2	0	0	0	0	0	0	19.937	114.084	0	0	0	7.49048	0.00050989	0.047785
uc001yhp.2	12.099	1.899	9.427	5.226	17.455	2.937	2.215	4.278	0.705	0	1.917	-2.39536	0.00178915	0.094163
uc001gqj.3	72.588	69.614	65.987	51.683	27.085	98.661	110.022	141.179	110.645	125.937	147.601	1.13195	0.00120398	0.0764874
uc002txk.2	8.469	6.33	2.175	6.387	4.816	3.523	1.476	35.651	16.208	67.548	102.234	3.53898	8.30798e-06	0.00396112
uc003jcz.2	6.05	5.696	3.625	458.164	688.55	4.111	5.907	7.13	7.752	1.716	2.556	-5.31386	4.02842e-05	0.0115212
uc003dkl.2	10.889	15.821	8.701	47.619	70.422	12.332	11.813	2.139	12.685	1.144	3.195	-2.23845	0.00153431	0.0883079
uc010pry.1	0	0	0	8.71	11.436	1.174	0	0	0	0	0	-4.81062	0.0016126	0.090676
uc003kml.2	14.518	13.924	14.502	12.194	4.816	15.269	19.935	19.251	28.896	50.946	24.282	1.50096	0.00136956	0.0826361
uc001vsf.2	1.21	5.064	5.075	20.905	45.744	0.587	2.215	2.852	0.705	0.572	1.917	-3.10417	0.00154089	0.0883079
uc001ism.2	0	1.266	1.45	0	0	0.587	0.738	0.713	3.524	14.88	15.336	3.73403	0.000219667	0.0299246
uc002uki.2	1.21	4.431	2.175	301.96	737.903	0	1.476	12.834	1.41	0.572	4.473	-5.51051	0.000617248	0.0526468
uc001lgc.1	2.42	3.165	8.701	93.494	161.908	2.935	2.214	0	7.048	1.716	0	-4.31045	0.0003914	0.0420484
uc003ssj.2	26.011	12.658	21.029	40.068	57.781	12.92	0	7.13	18.322	3.435	1.917	-2.29053	0.00106817	0.0702227
uc011lju.1	3.025	1.899	1.45	120.204	127	1.761	4.429	4.991	4.228	0.572	1.278	-3.68567	0.00122167	0.0768719
uc004eqj.1	0	0.633	0	91.749	148.664	0.587	0.738	0	0	0.572	0	-6.80562	0.000467677	0.0464653
uc001jlv.2	10.889	18.355	21.027	11.617	5.418	25.253	24.366	38.502	33.828	35.487	63.899	1.70559	0.000466689	0.0464653
uc001tpm.2	319.383	383.501	322.686	379.773	244.363	342.377	361.821	790.748	322.059	1752.83	670.912	1.49532	0.000520133	0.0480632
uc002hkv.2	16.938	8.86	4.35	8.13	4.214	17.031	9.598	29.946	19.027	33.201	60.702	2.61448	0.000351598	0.0397096
uc002ftp.2	8.47	8.862	10.875	8.711	3.612	5.284	3.691	18.538	18.323	98.458	44.09	2.33721	0.000290978	0.0352751
uc001phg.1	64.725	33.542	45.683	62.137	33.105	138.008	98.945	164.709	116.982	157.994	260.698	1.40318	0.000535492	0.0490559
uc001wte.3	553.471	539.81	443.057	465.13	480.9	606.647	571.534	739.408	857.645	1233.62	1122.02	0.941554	0.0011432	0.0733316
uc001bix.2	18.149	62.654	37.706	37.162	8.428	53.439	119.623	123.351	26.073	230.696	33.866	1.98841	0.00131327	0.0799847
uc002glw.3	32.06	21.518	33.355	22.648	6.02	54.029	16.982	40.642	94.433	244.433	81.789	2.25196	0.000845166	0.0617018
uc002jme.1	0.605	0	3.625	1.743	1.806	0.587	2.214	33.511	9.161	58.387	3.195	3.77962	3.0704e-05	0.0101431
uc002owk.2	0	1.899	0.725	0	0.602	2.35	1.477	12.121	19.029	41.786	9.585	5.23602	1.65982e-06	0.00134121
uc010fyq.2	128.843	189.854	121.823	70.846	7.824	88.089	134.389	664.541	147.286	1844.42	230.666	2.56872	0.000365937	0.0405278
uc001ydd.1	1.815	1.899	1.45	2.904	0	0	0	10.695	5.639	14.882	15.336	2.54116	0.00140365	0.0831744
uc001hko.2	1.21	3.165	5.075	3.484	4.816	0.587	0	0	0	0	0.639	-3.79572	5.06605e-05	0.0133886
uc001xls.1	6.655	15.19	7.25	107.429	247.377	5.872	11.813	6.417	7.048	4.004	17.892	-2.84353	0.00145136	0.0852692
uc002cfv.3	18361.3	232.251	266.849	570.82	167.924	183.816	152.113	184.674	422.832	181.465	168.687	-3.99073	0.000507756	0.047785
uc003lyb.1	6.05	12.027	17.401	9.874	10.836	10.571	18.458	31.372	23.258	23.466	37.062	1.2122	0.000691739	0.05581
uc002gzu.2	4.84	6.962	2.175	1.743	0	2.348	2.215	4.991	16.209	7.44	5.112	4.08611	0.000665558	0.0546254
uc003ael.2	30.85	55.692	36.981	29.615	31.3	49.917	49.469	93.406	81.046	151.689	171.883	1.99175	2.57616e-05	0.00945594
uc001fbv.1	0.605	0.633	0.725	0.581	1.204	2.349	3.692	177.544	7.048	0.572	12.78	5.28776	7.60985e-06	0.00396112
uc003yoq.2	23.593	21.519	18.854	18.002	21.669	14.096	5.167	150.448	34.532	151.117	45.368	1.9486	0.00109402	0.0708648
uc003fsh.2	97.391	234.155	160.974	102.784	33.107	165.018	182.377	871.315	595.492	2055.63	863.884	2.90752	1.51229e-07	0.000350495
uc002knq.2	16.937	21.517	18.128	33.682	47.549	25.251	30.274	121.927	42.284	115.634	109.901	1.58825	0.00014117	0.0238633
uc003vfv.2	19.963	39.872	29.73	39.485	36.115	50.504	52.423	67.024	63.425	77.85	106.709	1.20348	0.000250644	0.0318972
uc002mot.1	16.334	13.924	8.701	8.13	3.01	12.331	14.767	52.763	31.009	57.817	107.987	2.34232	7.01922e-06	0.00396112
uc003wzr.2	19.357	29.113	10.151	11.614	0.602	20.556	4.428	86.275	68.358	87.012	56.868	2.10419	0.00191474	0.0965702
uc001amy.2	19.963	26.583	31.903	19.163	8.428	17.03	22.148	23.529	57.083	152.266	40.257	2.25735	0.000575608	0.0507431
uc003hna.2	34.481	58.855	38.43	59.233	50.56	70.47	53.163	159.716	105.006	124.219	159.743	1.64902	8.92209e-05	0.0175965
uc004czq.1	1.815	2.532	0	1.162	1.806	4.111	2.953	3.565	4.228	62.396	19.809	3.09381	0.000376095	0.041072
uc002hhz.2	6.654	0	0.725	0	1.204	0.587	0.738	11.408	11.981	4.579	104.153	6.18888	7.4248e-05	0.0160838
uc004dfy.2	314.545	494.252	469.158	400.679	355.714	321.821	310.869	670.957	364.344	2505.02	700.306	1.60437	0.00198811	0.0976612
uc002jjb.2	845.029	784.723	517.745	618.437	371.36	1097.01	670.472	3298.46	1651.87	2193.61	1426.17	1.37268	0.000457532	0.0461514
uc002gcp.2	0	0	0	0	0	0	0	0.713	0.705	1.144	3.195	4.07556	0.000720845	0.05581
uc010yon.1	1.815	8.861	5.075	5.226	0.602	2.936	2.953	21.39	13.39	30.909	36.423	2.40463	0.000113662	0.0202964
uc003gkk.2	18.753	10.127	10.15	11.616	6.622	15.268	17.717	34.937	31.008	33.196	19.809	1.326	0.00131351	0.0799847
uc010rpm.1	0	2.532	0	31.94	47.549	0	0	0	0	0	0	-6.70662	0.000342899	0.0394006
uc001fup.2	18.753	31.644	61.636	8.71	3.01	19.38	42.088	631.741	90.205	284.502	79.871	3.11088	3.22424e-05	0.0103915
uc001tvg.2	7.865	3.798	2.9	1.162	0.602	2.349	7.383	9.982	10.572	13.166	63.258	2.79396	0.000112382	0.0202964
uc002gdx.3	0	0	0	0.581	0.602	0	1.476	0.713	0.705	4.579	1.278	3.02019	0.00206806	0.0997346
uc011eep.1	48.394	87.968	44.957	130.654	179.365	86.914	47.256	37.076	40.876	6.296	28.755	-1.76572	0.000690157	0.05581
uc002usj.2	3726.72	3305.32	1683.76	2239.72	915.459	3118.38	2571.14	6288.9	3668.08	11822.1	13613.1	1.54849	0.000761849	0.0576028
uc002tln.1	12.099	29.746	21.028	25.551	21.67	40.522	32.488	171.126	50.74	164.291	39.617	4.48678	1.48195e-05	0.00631692
uc002rcv.2	34.479	72.145	52.935	38.326	22.271	58.14	23.627	341.539	81.044	281.07	60.702	2.04291	0.000610874	0.0526468
uc001fbb.2	0.605	3.797	2.175	2.904	3.01	2.348	19.199	317.297	3.525	0	1.917	4.50636	0.000538301	0.0490559
uc003oio.2	6.654	10.76	10.15	6.968	4.214	22.902	14.029	15.686	50.74	162.002	18.531	2.17418	0.00140006	0.0831744
uc003xkv.1	10.284	7.595	11.602	6.389	3.612	15.856	14.766	36.363	23.256	69.265	52.395	1.8741	0.000267446	0.0330283
uc003tzi.3	206.266	240.479	331.387	170.725	124.588	355.884	302.748	804.295	744.891	419.601	394.881	1.27161	0.000718493	0.05581
uc001lkp.2	1.21	6.33	1.45	2.903	0.602	4.111	2.215	12.121	3.524	20.607	17.892	2.42137	0.0007704	0.0577379
uc001jwa.2	185.095	366.412	216.091	200.337	89.682	274.841	296.105	9596.64	474.98	913.623	2997.38	3.58203	1.19675e-06	0.00105426
uc010aif.2	14.518	13.29	6.525	7.548	0.602	26.427	11.815	35.652	19.027	53.237	148.24	2.20454	0.00147049	0.0859779
uc004efw.3	2.42	10.759	9.426	4.065	3.01	4.111	3.692	544.038	12.685	1.144	18.531	4.05403	0.00176175	0.0936116
uc002dar.1	13.309	7.595	5.801	5.808	0.602	12.92	19.936	28.52	16.208	48.654	39.615	1.80234	0.000706936	0.05581
uc001fap.1	0.605	0	1.45	0	0	0.587	0.738	24.242	8.457	31.484	1.278	4.40048	3.78172e-05	0.0113572
uc002jsg.3	14.518	145.557	13.776	32.52	7.826	8.807	93.039	300.182	195.207	386.965	106.07	2.40694	0.000710907	0.05581
uc003flh.3	164.532	275.289	183.458	149.819	86.672	223.159	265.085	380.042	271.319	1058.44	680.498	1.3583	0.00179575	0.094163
uc009voo.1	165.134	108.849	163.155	137.623	249.781	105.12	169.832	636.736	218.466	409.871	183.384	1.41733	0.00176398	0.0936116
uc001mme.2	10.89	24.682	13.777	5.226	3.612	11.158	7.384	24.242	66.949	109.908	110.542	2.86196	3.61477e-05	0.0111083
uc002lke.1	2.42	8.228	6.525	15.1	30.096	7.045	0.738	4.278	1.41	0	1.278	-3.03266	7.35948e-05	0.0160838
uc001hov.3	1.815	6.33	2.9	48.2	74.635	7.634	1.476	0	2.82	0.572	0.639	-4.17614	3.41298e-05	0.0107379
uc010srf.1	5.444	7.594	4.35	134.72	187.186	11.746	14.028	0.713	9.162	5.149	3.195	-3.0241	0.00157165	0.088751
uc003hra.2	13.31	34.177	41.332	19.744	2.408	51.092	32.487	19.251	56.375	182.606	31.95	3.5073	0.000714591	0.05581
uc002puo.2	0	0	0.725	0.581	0	0	0.738	98.395	0	0	3.195	5.65074	0.00170132	0.0929704
uc010gip.1	33.27	42.404	47.857	25.552	2.408	74.581	74.576	552.596	161.383	487.145	90.097	3.46467	6.40061e-06	0.00384444
uc002ass.2	68.958	122.14	73.238	95.815	84.867	109.23	97.468	123.354	174.771	249.011	172.523	0.999244	0.00166928	0.0926801
uc003hdr.1	0	0	0	0	0	0	0	14.973	3.523	1.145	0	7.32225	8.2234e-05	0.0172483
uc003dxo.2	0	0	0	31.939	42.734	0	0	0	0	0	0	-6.5687	0.00184352	0.0959068
uc002tiy.2	222.601	88.601	128.348	83.039	32.502	144.468	341.883	1436.75	224.808	1225.03	610.211	2.90405	5.06981e-07	0.00055827
uc001fal.1	1.21	1.266	0.725	0.581	1.806	1.761	76.793	331.558	2.114	4.578	0.639	5.66643	4.59859e-05	0.0126595
uc004atg.3	187.517	102.521	70.337	129.495	94.497	170.307	141.775	116.934	260.042	623.392	441.527	1.54399	0.000883212	0.0632256
uc003zps.2	1.21	1.899	0.725	28.454	51.16	0	0	1.426	0	0.572	1.278	-3.94515	0.00190389	0.0965293
uc002vbq.2	1.21	1.266	0	0	0	1.174	2.215	7.13	5.638	1.717	10.863	3.6331	5.72411e-05	0.0142714
uc001tpd.1	19.357	14.557	15.953	29.035	25.28	38.759	16.982	77.719	28.896	101.892	90.096	1.42585	0.00172201	0.0929704
uc003zyr.1	3.63	6.963	2.175	36.004	63.8	0	0.738	1.426	4.933	1.144	0.639	-3.39595	0.00145191	0.0852692
uc004cqp.2	2.42	10.761	2.175	3.485	0.602	2.935	5.905	38.502	6.344	30.903	33.867	2.62386	6.35297e-05	0.0151997
uc011kwg.1	35.086	48.098	56.56	45.294	24.68	64.014	76.792	124.777	145.172	239.277	233.862	1.69077	8.3936e-06	0.00396112
uc011dip.1	10.889	8.229	6.526	16.841	14.446	23.491	27.319	19.251	23.962	50.374	47.923	1.44056	0.000557496	0.0504367
uc003mtl.3	266.152	441.722	370.545	305.445	158.297	448.674	525.749	902.687	933.758	3392.32	2081.11	2.27003	4.58565e-07	0.000550862
uc001jex.2	6.049	6.963	9.427	13.937	28.29	8.222	9.599	31.372	16.912	40.068	104.791	2.1871	0.000659093	0.0546254
uc001rim.2	4.84	7.595	2.9	78.395	119.175	4.696	1.476	7.13	5.638	1.144	6.39	-3.14013	0.000987993	0.0666089
uc001bmh.1	10.889	18.987	3.625	10.452	0.602	6.461	3.692	13.547	61.31	143.111	101.597	3.08808	0.000116967	0.0206081
uc002upq.2	125.213	289.841	291.503	238.086	184.779	447.495	282.068	938.341	635.658	691.509	610.851	1.5121	0.000108476	0.0201888
uc001mpb.2	1.21	1.266	0.725	0.581	0.602	0.587	6.645	5.704	4.229	1.717	10.224	2.35462	0.00112819	0.0727213
uc011lha.1	4.235	20.885	13.777	5.808	1.204	15.856	18.458	27.807	11.982	163.713	12.141	3.0125	0.000579855	0.0507431
uc003xdw.1	27.224	36.711	18.125	2401.16	4008.51	21.139	16.979	42.067	41.582	73.84	92.654	-4.33184	0.000317376	0.0376196
uc002vst.3	0	0	0	24.971	45.141	0	0	0	0	0	0	-6.487	0.00199622	0.0976961
uc003fem.3	0	1.266	1.45	0.581	0	1.761	2.954	132.622	0	7.44	33.866	4.91125	0.000762864	0.0576028
uc003hfk.1	10.284	5.696	28.281	13.356	5.418	21.728	31.751	912.675	43.694	467.688	33.228	4.11528	8.69325e-06	0.00396112
uc004cvi.2	44.158	110.748	182.734	88.267	9.028	223.748	70.887	925.507	112.757	1386.45	676.664	2.63577	0.000427373	0.0441196
uc002dlk.2	53.84	97.463	77.587	77.235	63.803	70.475	84.913	136.899	123.326	270.759	168.049	1.2396	0.000201835	0.028678
uc002mnq.2	315.754	409.45	207.387	406.484	364.744	488.606	408.336	468.457	424.949	2069.96	1791.02	1.38061	0.00186386	0.0962468
uc003iom.1	0.605	1.266	2.9	1.742	0	2.348	0.738	24.242	4.934	68.685	2.556	3.76838	0.000146965	0.0239135
uc003izh.1	0	0.633	0	19.743	26.484	0.587	0	0	0	0	0	-5.92736	0.000424134	0.0441196

## Sheet: up regulation
ID	NNET-1	NNET-2	NNET-3	NNET-4	NNET-5	NNET-6	NPC-2	NPC-3	NPC-4	NPC-5	NPC-6	logFC	PValue	FDR
uc001wte.3	553.471	539.81	443.057	465.13	480.9	606.647	571.534	739.408	857.645	1233.62	1122.02	0.941554	0.0011432	0.0733316
uc002ass.2	68.958	122.14	73.238	95.815	84.867	109.23	97.468	123.354	174.771	249.011	172.523	0.999244	0.00166928	0.0926801
uc003kmm.2	96.785	103.157	80.487	115.562	70.422	156.8	141.77	123.352	135.308	399.562	277.314	1.10394	0.00190254	0.0965293
uc003ikc.2	37.504	97.458	75.413	61.554	58.984	87.501	67.195	136.187	123.325	183.754	134.182	1.10879	0.00176056	0.0936116
uc001gqj.3	72.588	69.614	65.987	51.683	27.085	98.661	110.022	141.179	110.645	125.937	147.601	1.13195	0.00120398	0.0764874
uc003vfv.2	19.963	39.872	29.73	39.485	36.115	50.504	52.423	67.024	63.425	77.85	106.709	1.20348	0.000250644	0.0318972
uc003lyb.1	6.05	12.027	17.401	9.874	10.836	10.571	18.458	31.372	23.258	23.466	37.062	1.2122	0.000691739	0.05581
uc002dlk.2	53.84	97.463	77.587	77.235	63.803	70.475	84.913	136.899	123.326	270.759	168.049	1.2396	0.000201835	0.028678
uc003tzi.3	206.266	240.479	331.387	170.725	124.588	355.884	302.748	804.295	744.891	419.601	394.881	1.27161	0.000718493	0.05581
uc001dmi.2	173.009	306.943	266.116	177.115	97.511	192.623	263.598	318.004	401.698	818.016	319.491	1.31238	0.00121245	0.0766569
uc003gkk.2	18.753	10.127	10.15	11.616	6.622	15.268	17.717	34.937	31.008	33.196	19.809	1.326	0.00131351	0.0799847
uc001xhn.1	243.166	315.153	250.895	372.223	467.059	230.208	243.676	618.909	525.724	1163.21	711.167	1.33546	0.000639166	0.0534553
uc003flh.3	164.532	275.289	183.458	149.819	86.672	223.159	265.085	380.042	271.319	1058.44	680.498	1.3583	0.00179575	0.094163
uc001wja.2	25.407	26.582	26.101	12.776	9.632	30.538	30.27	59.892	45.807	88.728	42.174	1.36528	0.00100434	0.0673671
uc002jjb.2	845.029	784.723	517.745	618.437	371.36	1097.01	670.472	3298.46	1651.87	2193.61	1426.17	1.37268	0.000457532	0.0461514
uc002mnq.2	315.754	409.45	207.387	406.484	364.744	488.606	408.336	468.457	424.949	2069.96	1791.02	1.38061	0.00186386	0.0962468
uc001phg.1	64.725	33.542	45.683	62.137	33.105	138.008	98.945	164.709	116.982	157.994	260.698	1.40318	0.000535492	0.0490559
uc009voo.1	165.134	108.849	163.155	137.623	249.781	105.12	169.832	636.736	218.466	409.871	183.384	1.41733	0.00176398	0.0936116
uc002gjy.1	11.495	22.784	26.104	15.678	14.447	19.38	31.751	74.153	25.372	20.034	46.647	1.4257	0.00194144	0.0971787
uc001tpd.1	19.357	14.557	15.953	29.035	25.28	38.759	16.982	77.719	28.896	101.892	90.096	1.42585	0.00172201	0.0929704
uc011dip.1	10.889	8.229	6.526	16.841	14.446	23.491	27.319	19.251	23.962	50.374	47.923	1.44056	0.000557496	0.0504367
uc002uce.2	344.18	144.922	187.813	217.758	116.163	329.457	265.091	511.953	227.626	827.755	1479.84	1.44256	0.002011	0.0976961
uc010sjl.1	355.675	470.206	433.629	564.432	477.897	781.066	510.977	974.707	684.992	4346.58	1194.23	1.4699	0.00198788	0.0976612
uc002ury.3	369.589	321.483	390.849	545.85	589.843	367.044	414.248	605.359	729.385	1682.42	1707.95	1.48992	0.000243257	0.0318972
uc001tpm.2	319.383	383.501	322.686	379.773	244.363	342.377	361.821	790.748	322.059	1752.83	670.912	1.49532	0.000520133	0.0480632
uc003kml.2	14.518	13.924	14.502	12.194	4.816	15.269	19.935	19.251	28.896	50.946	24.282	1.50096	0.00136956	0.0826361
uc002nja.1	56.862	74.677	102.967	41.229	14.447	105.707	76.054	220.323	174.065	198.065	303.512	1.50479	0.000981703	0.0665242
uc002upq.2	125.213	289.841	291.503	238.086	184.779	447.495	282.068	938.341	635.658	691.509	610.851	1.5121	0.000108476	0.0201888
uc003sxq.2	49.605	89.236	30.453	68.525	30.699	59.312	67.929	96.257	52.855	259.887	204.473	1.51638	0.000854487	0.0620395
uc004atg.3	187.517	102.521	70.337	129.495	94.497	170.307	141.775	116.934	260.042	623.392	441.527	1.54399	0.000883212	0.0632256
uc002usj.2	3726.72	3305.32	1683.76	2239.72	915.459	3118.38	2571.14	6288.9	3668.08	11822.1	13613.1	1.54849	0.000761849	0.0576028
uc001qnp.1	1197.07	1933.95	1962.22	1973.77	1415.61	2194.62	1742.66	3330.55	4120.5	7313	3147.54	1.58728	0.000259709	0.0323754
uc002knq.2	16.937	21.517	18.128	33.682	47.549	25.251	30.274	121.927	42.284	115.634	109.901	1.58825	0.00014117	0.0238633
uc004dfy.2	314.545	494.252	469.158	400.679	355.714	321.821	310.869	670.957	364.344	2505.02	700.306	1.60437	0.00198811	0.0976612
uc003hna.2	34.481	58.855	38.43	59.233	50.56	70.47	53.163	159.716	105.006	124.219	159.743	1.64902	8.92209e-05	0.0175965
uc009xcn.2	143.36	242.379	373.445	528.428	804.108	147.99	280.597	979.699	1253.7	1592.55	798.706	1.65077	0.00102479	0.0681185
uc001eyl.2	68.958	113.279	137.051	110.913	123.988	95.723	90.086	731.566	190.981	352.626	279.868	1.67388	8.5208e-05	0.0174449
uc011kwg.1	35.086	48.098	56.56	45.294	24.68	64.014	76.792	124.777	145.172	239.277	233.862	1.69077	8.3936e-06	0.00396112
uc002mab.2	90.128	72.777	65.261	34.261	5.417	69.299	65.718	166.849	152.22	213.521	175.077	1.70124	0.00190663	0.0965293
uc001jlv.2	10.889	18.355	21.027	11.617	5.418	25.253	24.366	38.502	33.828	35.487	63.899	1.70559	0.000466689	0.0464653
uc002cpy.1	16.333	17.088	13.052	5.808	0.602	19.967	18.458	31.372	35.94	69.837	58.146	1.72342	0.00167781	0.0927637
uc003zhk.1	6.05	10.126	8.7	6.388	3.01	6.461	6.643	16.399	9.865	53.808	28.755	1.73869	0.00137781	0.082756
uc003ndi.2	189.937	394.895	405.35	380.356	291.312	439.275	376.59	1782.57	444.679	1363.57	765.48	1.74762	8.66776e-05	0.0174449
uc002dar.1	13.309	7.595	5.801	5.808	0.602	12.92	19.936	28.52	16.208	48.654	39.615	1.80234	0.000706936	0.05581
uc001jrg.2	3.025	3.165	5.801	3.484	1.204	5.286	11.077	11.408	7.048	19.463	24.281	1.81619	0.000251045	0.0318972
uc002lny.2	27.221	112.015	72.513	103.945	111.952	76.931	69.408	283.783	82.455	427.611	306.706	1.85923	0.000298815	0.0358958
uc001san.2	329.666	599.299	523.548	1481.34	2445.43	502.7	646.851	1722.67	1911.2	5135.99	3802.47	1.86087	0.00171552	0.0929704
uc002raa.2	32.061	36.076	76.138	22.068	10.836	51.68	47.256	102.675	122.62	144.252	38.34	1.86336	0.00208051	0.0999706
uc002hxd.3	2158.23	2601.59	2373.38	1717.1	1477.01	2112.4	1703.53	4055.7	4308.66	12858.9	10902.6	1.86343	4.86078e-05	0.0131082
uc010qdw.1	52.021	80.372	42.057	97.556	85.47	62.837	160.969	275.94	100.072	287.361	184.664	1.87171	1.72548e-06	0.00134121
uc003xkv.1	10.284	7.595	11.602	6.389	3.612	15.856	14.766	36.363	23.256	69.265	52.395	1.8741	0.000267446	0.0330283
uc001bxv.1	9.075	13.925	13.05	27.294	27.689	8.222	20.675	37.076	45.806	81.285	46.006	1.8758	0.000158355	0.0246176
uc004ezy.2	1.815	13.291	4.35	8.129	1.204	11.159	11.075	24.242	16.914	46.939	41.534	1.88463	0.00162757	0.0911301
uc009zqh.2	10.889	24.049	26.103	16.842	18.058	17.03	22.886	73.441	37.352	73.84	56.869	1.88575	5.32063e-05	0.0137857
uc010wnv.1	24.196	22.784	25.379	32.521	35.512	24.076	25.842	139.752	70.474	124.789	63.898	1.88716	1.85817e-05	0.00744057
uc001ims.2	94.367	148.087	84.113	74.912	21.068	177.942	136.602	516.941	236.786	388.687	345.043	1.90434	7.84965e-05	0.0167299
uc003yoq.2	23.593	21.519	18.854	18.002	21.669	14.096	5.167	150.448	34.532	151.117	45.368	1.9486	0.00109402	0.0708648
uc002zoj.3	25.405	52.526	63.086	38.325	22.271	79.867	32.489	66.311	97.957	356.06	125.236	1.97709	0.000885178	0.0632256
uc001bix.2	18.149	62.654	37.706	37.162	8.428	53.439	119.623	123.351	26.073	230.696	33.866	1.98841	0.00131327	0.0799847
uc002pep.2	17.544	29.746	15.226	26.13	20.466	25.839	13.289	62.744	25.37	280.492	25.56	1.99015	0.00194887	0.0971787
uc003ael.2	30.85	55.692	36.981	29.615	31.3	49.917	49.469	93.406	81.046	151.689	171.883	1.99175	2.57616e-05	0.00945594
uc001kfj.3	70.774	72.784	54.382	92.916	89.687	97.484	108.54	327.991	128.964	495.156	428.751	1.99343	4.33889e-07	0.000550862
uc001ofp.2	18.148	38.605	23.204	15.098	4.214	25.838	47.994	166.847	33.123	49.23	29.392	2.02715	0.000695621	0.05581
uc010cli.2	9.679	22.785	7.25	11.615	1.204	27.015	23.628	14.26	47.921	115.06	86.262	2.0362	0.00108437	0.0708546
uc002rcv.2	34.479	72.145	52.935	38.326	22.271	58.14	23.627	341.539	81.044	281.07	60.702	2.04291	0.000610874	0.0526468
uc001qnk.3	16.939	30.378	18.852	13.355	1.204	15.27	12.551	107.667	29.599	123.071	106.069	2.05005	0.00132002	0.0800125
uc003hjh.1	1080.33	618.918	166.055	398.937	34.909	534.412	603.279	2268.14	611.7	3562.33	3576.29	2.09905	0.00178664	0.094163
uc003wzr.2	19.357	29.113	10.151	11.614	0.602	20.556	4.428	86.275	68.358	87.012	56.868	2.10419	0.00191474	0.0965702
uc001stw.1	34.479	35.439	18.127	26.131	2.408	28.775	36.183	49.199	43.692	241.001	184.022	2.1055	0.000482561	0.0468865
uc001gsb.2	41.74	46.198	68.159	61.558	94.498	48.742	35.441	94.118	238.197	728.141	252.394	2.10945	0.000148396	0.0239135
uc010fgp.2	168.162	137.329	119.646	114.396	11.436	287.76	138.817	392.878	172.657	884.43	1432.56	2.15216	0.00102585	0.0681185
uc001gwm.2	416.77	377.807	482.213	256.086	27.087	596.661	518.363	1693.44	916.84	1932	957.168	2.16431	0.000456689	0.0461514
uc003oio.2	6.654	10.76	10.15	6.968	4.214	22.902	14.029	15.686	50.74	162.002	18.531	2.17418	0.00140006	0.0831744
uc001jex.2	6.049	6.963	9.427	13.937	28.29	8.222	9.599	31.372	16.912	40.068	104.791	2.1871	0.000659093	0.0546254
uc001kut.2	1.21	1.266	0	1.742	1.806	1.175	2.953	2.139	6.343	5.152	16.613	2.19962	0.00154375	0.0883079
uc010aif.2	14.518	13.29	6.525	7.548	0.602	26.427	11.815	35.652	19.027	53.237	148.24	2.20454	0.00147049	0.0859779
uc002puy.2	24.802	73.416	69.612	36.006	12.04	39.347	19.935	605.359	113.459	144.251	53.675	2.20723	0.00125159	0.0776453
uc009yzr.1	12.099	15.189	12.327	8.13	0	12.333	14.768	28.52	25.371	105.328	89.455	2.20781	0.000665144	0.0546254
uc001fbq.2	252.238	149.984	120.372	62.715	44.54	150.34	290.197	1876.69	221.281	295.953	499.032	2.23542	0.000140835	0.0238633
uc002glw.3	32.06	21.518	33.355	22.648	6.02	54.029	16.982	40.642	94.433	244.433	81.789	2.25196	0.000845166	0.0617018
uc001opa.2	887.375	992.928	859.279	1357.08	1402.98	901.454	860.98	1920.89	1388.31	9656	2373.12	2.25314	0.000248757	0.0318972
uc001amy.2	19.963	26.583	31.903	19.163	8.428	17.03	22.148	23.529	57.083	152.266	40.257	2.25735	0.000575608	0.0507431
uc002okh.2	24.802	34.806	42.056	36.003	29.493	38.174	30.274	192.518	76.817	224.394	199.996	2.26381	1.02934e-06	0.000994085
uc001jak.1	2.42	4.431	3.625	1.743	0.602	3.523	2.214	30.659	12.686	6.867	26.838	2.26572	0.00120035	0.0764874
uc003mtl.3	266.152	441.722	370.545	305.445	158.297	448.674	525.749	902.687	933.758	3392.32	2081.11	2.27003	4.58565e-07	0.000550862
uc001lvu.2	44.764	41.77	29.729	19.744	9.631	56.38	28.796	71.301	136.012	289.083	81.151	2.27149	0.000229907	0.031
uc001sfu.2	9.074	3.798	4.35	0.581	0	5.873	6.646	22.816	6.343	29.195	38.338	2.32891	0.000792562	0.0588366
uc002ftp.2	8.47	8.862	10.875	8.711	3.612	5.284	3.691	18.538	18.323	98.458	44.09	2.33721	0.000290978	0.0352751
uc002mot.1	16.334	13.924	8.701	8.13	3.01	12.331	14.767	52.763	31.009	57.817	107.987	2.34232	7.01922e-06	0.00396112
uc010tsn.1	13.309	25.314	36.983	12.775	6.02	21.728	19.197	79.858	58.491	168.301	14.697	2.34567	0.000614214	0.0526468
uc001gar.2	90.132	102.523	29.73	40.067	6.02	52.266	34.704	240.288	109.234	187.184	830.653	2.34591	0.000730215	0.0560992
uc001mpb.2	1.21	1.266	0.725	0.581	0.602	0.587	6.645	5.704	4.229	1.717	10.224	2.35462	0.00112819	0.0727213
uc002eju.1	17.541	28.478	15.954	12.195	3.01	19.38	15.506	24.955	35.939	163.718	28.115	2.37024	0.000925381	0.0645209
uc001hnx.2	73.193	136.699	194.334	74.911	8.428	140.943	153.585	506.247	169.839	808.859	120.768	2.37312	0.000973374	0.0662998
uc002rcm.2	30.247	29.749	37.703	25.553	3.01	36.998	32.483	152.584	34.535	362.351	214.697	2.38102	0.000214229	0.0295408
uc010yon.1	1.815	8.861	5.075	5.226	0.602	2.936	2.953	21.39	13.39	30.909	36.423	2.40463	0.000113662	0.0202964
uc002jsg.3	14.518	145.557	13.776	32.52	7.826	8.807	93.039	300.182	195.207	386.965	106.07	2.40694	0.000710907	0.05581
uc001wjo.2	71.377	72.777	88.464	33.1	3.612	56.966	45.78	474.161	122.624	618.815	119.487	2.41696	0.000514749	0.0479006
uc001lkp.2	1.21	6.33	1.45	2.903	0.602	4.111	2.215	12.121	3.524	20.607	17.892	2.42137	0.0007704	0.0577379
uc003nwh.2	12.703	29.745	36.257	7.549	6.02	7.047	81.225	285.922	40.875	31.483	10.224	2.42856	0.000930378	0.0645209
uc001fbo.2	3.025	17.721	3.625	5.227	0.602	12.919	6.644	26.381	22.551	88.154	46.645	2.44257	0.000365842	0.0405278
uc001umz.3	3.025	2.532	2.9	2.323	0	4.112	14.767	40.641	6.342	1.716	4.473	2.46018	0.0012746	0.0787036
uc003kgh.2	3.025	2.532	1.45	1.162	0	0	2.215	4.278	9.866	12.02	15.336	2.46579	0.000257771	0.0323754
uc002pjl.2	2.42	1.899	2.175	1.161	0	2.936	8.123	7.843	4.229	12.02	2.556	2.46829	0.000474796	0.0464737
uc003weu.1	19.358	56.958	29.729	22.066	0.602	28.775	52.422	243.851	33.124	325.715	186.579	2.52196	0.000286625	0.0350691
uc001ydd.1	1.815	1.899	1.45	2.904	0	0	0	10.695	5.639	14.882	15.336	2.54116	0.00140365	0.0831744
uc010fyq.2	128.843	189.854	121.823	70.846	7.824	88.089	134.389	664.541	147.286	1844.42	230.666	2.56872	0.000365937	0.0405278
uc001giv.2	10.89	21.518	17.403	17.422	3.01	28.779	23.629	151.873	23.257	89.3	109.265	2.5879	2.18196e-05	0.00823782
uc002twy.2	1.21	5.696	4.35	5.228	10.232	4.111	4.43	12.834	2.819	42.358	18.531	2.59852	0.00123273	0.0772004
uc002hkv.2	16.938	8.86	4.35	8.13	4.214	17.031	9.598	29.946	19.027	33.201	60.702	2.61448	0.000351598	0.0397096
uc004cqp.2	2.42	10.761	2.175	3.485	0.602	2.935	5.905	38.502	6.344	30.903	33.867	2.62386	6.35297e-05	0.0151997
uc003eeh.3	410.718	248.705	257.422	106.846	60.791	196.148	4313.08	207.49	276.955	2372.22	1198.06	2.63097	0.000897717	0.0634355
uc004cvi.2	44.158	110.748	182.734	88.267	9.028	223.748	70.887	925.507	112.757	1386.45	676.664	2.63577	0.000427373	0.0441196
uc002hjy.1	12.1	16.455	19.578	21.485	21.67	20.553	24.363	17.112	68.358	236.988	161.021	2.63818	8.65829e-06	0.00396112
uc004axu.2	33.877	70.252	89.186	44.716	2.408	87.501	96.727	255.26	108.531	644.555	185.943	2.63929	0.000160719	0.0246947
uc010cwu.1	42.342	55.691	70.336	50.519	21.068	73.408	56.118	154.014	95.137	378.385	31.949	2.69181	0.00044961	0.0460554
uc003hjl.3	844.422	155.049	100.793	92.911	25.882	83.389	196.415	2733.74	327.696	2674.47	2971.18	2.77568	0.00103728	0.0685333
uc001tvg.2	7.865	3.798	2.9	1.162	0.602	2.349	7.383	9.982	10.572	13.166	63.258	2.79396	0.000112382	0.0202964
uc010tet.1	10.889	16.455	8.701	14.518	1.204	19.379	5.906	372.913	24.665	62.396	4.473	2.85077	0.00200447	0.0976961
uc001mme.2	10.89	24.682	13.777	5.226	3.612	11.158	7.384	24.242	66.949	109.908	110.542	2.86196	3.61477e-05	0.0111083
uc001bfs.3	11.495	20.888	11.6	6.39	0.602	12.33	21.41	28.52	32.417	234.124	42.812	2.89111	6.47603e-05	0.0151997
uc002npq.1	7.865	8.862	10.151	4.065	1.204	3.523	9.596	27.807	119.098	42.932	76.677	2.90328	0.000130612	0.0227092
uc002tiy.2	222.601	88.601	128.348	83.039	32.502	144.468	341.883	1436.75	224.808	1225.03	610.211	2.90405	5.06981e-07	0.00055827
uc003fsh.2	97.391	234.155	160.974	102.784	33.107	165.018	182.377	871.315	595.492	2055.63	863.884	2.90752	1.51229e-07	0.000350495
uc002uaf.2	6.05	12.025	20.303	1.743	1.204	4.111	14.03	102.675	19.029	65.83	86.262	2.94574	2.82463e-05	0.00957043
uc001sak.2	26.01	34.807	40.607	40.648	59.586	11.158	104.854	1008.93	45.805	25.187	67.73	2.95951	0.000190134	0.027916
uc003sys.2	13.308	36.073	44.233	19.744	18.058	43.457	26.581	83.423	57.082	152.84	148.881	2.97754	6.60229e-05	0.0151997
uc011lha.1	4.235	20.885	13.777	5.808	1.204	15.856	18.458	27.807	11.982	163.713	12.141	3.0125	0.000579855	0.0507431
uc002gdx.3	0	0	0	0.581	0.602	0	1.476	0.713	0.705	4.579	1.278	3.02019	0.00206806	0.0997346
uc003kym.1	1.815	1.899	7.251	0	0.602	1.762	0.738	12.121	18.324	45.222	10.863	3.02957	0.000415933	0.0439691
uc003ytw.2	3.63	2.532	2.175	3.485	4.214	4.111	0	4.278	21.143	101.322	24.921	3.06085	0.000472155	0.0464737
uc002hxg.3	34.479	31.643	88.466	47.037	29.493	42.283	141.775	969.004	107.117	278.78	176.354	3.07	1.38528e-07	0.000350495
uc001gwf.2	0.605	0	0	0	0	1.174	1.476	4.278	1.41	6.868	0	3.07761	0.00157122	0.088751
uc001bmh.1	10.889	18.987	3.625	10.452	0.602	6.461	3.692	13.547	61.31	143.111	101.597	3.08808	0.000116967	0.0206081
uc003aka.2	4.235	2.532	1.45	3.484	4.213	5.286	4.429	7.13	19.732	64.113	37.061	3.09113	7.3968e-06	0.00396112
uc004czq.1	1.815	2.532	0	1.162	1.806	4.111	2.953	3.565	4.228	62.396	19.809	3.09381	0.000376095	0.041072
uc001fup.2	18.753	31.644	61.636	8.71	3.01	19.38	42.088	631.741	90.205	284.502	79.871	3.11088	3.22424e-05	0.0103915
uc001fbs.2	497.216	268.956	176.208	160.271	35.512	295.397	1109.1	4953.4	270.615	1183.25	1139.27	3.13649	1.09002e-05	0.00480119
uc001quo.1	6.655	6.963	1.45	3.485	0	14.681	2.952	42.78	15.504	60.102	70.926	3.15675	0.000152418	0.0239769
uc002hib.2	70.772	18.987	24.654	15.679	2.408	16.444	16.984	243.142	38.761	85.291	766.119	3.17785	0.000249883	0.0318972
uc001tmr.2	0.605	5.063	6.526	1.742	0	3.523	2.214	5.704	50.036	54.952	33.866	3.17956	0.000142667	0.0238633
uc002qeu.1	20.567	20.252	2.9	7.549	0.602	8.808	5.169	91.265	24.666	83.004	79.234	3.2181	0.000178359	0.02709
uc002jje.2	3.025	5.696	0.725	1.162	0	3.524	8.861	64.885	7.048	20.605	40.894	3.31536	1.75199e-05	0.00723464
uc003uom.2	0	0.633	0	0	0	0	0.738	2.852	4.934	2.289	2.556	3.34637	0.0010885	0.0708546
uc001phk.2	39.923	22.783	25.377	45.876	10.835	130.369	25.84	177.541	174.773	2003.55	327.151	3.42933	5.5825e-05	0.014186
uc010gip.1	33.27	42.404	47.857	25.552	2.408	74.581	74.576	552.596	161.383	487.145	90.097	3.46467	6.40061e-06	0.00384444
uc003hra.2	13.31	34.177	41.332	19.744	2.408	51.092	32.487	19.251	56.375	182.606	31.95	3.5073	0.000714591	0.05581
uc002yat.2	0	3.165	4.35	0.581	1.806	2.936	1.476	2.139	17.617	105.895	24.921	3.51572	0.000561086	0.0504367
uc002txk.2	8.469	6.33	2.175	6.387	4.816	3.523	1.476	35.651	16.208	67.548	102.234	3.53898	8.30798e-06	0.00396112
uc001gwd.2	77.428	139.86	112.394	59.81	13.243	110.995	118.145	901.978	348.132	892.441	534.176	3.57641	1.05322e-06	0.000994085
uc001faw.2	4.235	8.227	16.678	4.065	0.602	3.524	35.443	384.322	20.438	4.578	2.556	3.57693	0.000908897	0.0638838
uc001jwa.2	185.095	366.412	216.091	200.337	89.682	274.841	296.105	9596.64	474.98	913.623	2997.38	3.58203	1.19675e-06	0.00105426
uc002tlm.2	0.605	3.165	0	8.13	10.836	1.762	0	6.417	42.987	45.222	177.633	3.60441	0.000937492	0.0645209
uc001sap.1	0	0	0	1.743	0	0.587	0.738	2.852	7.753	12.02	5.751	3.62893	2.04375e-05	0.00794298
uc002xne.1	3.63	7.594	1.45	2.904	3.611	9.984	10.337	30.659	29.597	128.227	47.923	3.62985	1.05709e-07	0.000350495
uc002vbq.2	1.21	1.266	0	0	0	1.174	2.215	7.13	5.638	1.717	10.863	3.6331	5.72411e-05	0.0142714
uc003hhe.2	101.621	103.788	241.469	231.115	229.318	173.831	146.942	273.802	199.435	1180.95	784.65	3.63887	9.46044e-05	0.017906
uc001ism.2	0	1.266	1.45	0	0	0.587	0.738	0.713	3.524	14.88	15.336	3.73403	0.000219667	0.0299246
uc003iom.1	0.605	1.266	2.9	1.742	0	2.348	0.738	24.242	4.934	68.685	2.556	3.76838	0.000146965	0.0239135
uc004anv.1	62.913	94.927	68.16	60.973	5.418	96.312	90.082	1801.1	350.955	1573.65	698.395	3.77065	8.12356e-08	0.000350495
uc001rrr.2	0	0.633	0	1.162	3.01	1.174	0.738	7.13	2.82	58.961	3.834	3.77147	0.000339399	0.0393405
uc002jme.1	0.605	0	3.625	1.743	1.806	0.587	2.214	33.511	9.161	58.387	3.195	3.77962	3.0704e-05	0.0101431
uc011ljo.1	4.235	12.025	14.502	7.549	0.602	11.157	15.504	83.423	53.558	299.956	50.479	3.86198	3.53813e-07	0.000519476
uc002dof.2	0	0.633	1.45	0.581	0.602	0.587	0	13.547	15.505	0.572	42.173	3.93866	0.00187169	0.0962468
uc001phj.1	49.601	19.618	23.205	97.556	208.252	20.553	17.721	539.762	258.632	112.771	5587.74	3.99724	0.000183143	0.0271916
uc001fba.2	13.308	22.151	39.158	18.582	6.019	36.41	119.621	1997.19	28.894	14.311	40.255	4.03826	0.000147075	0.0239135
uc004efw.3	2.42	10.759	9.426	4.065	3.01	4.111	3.692	544.038	12.685	1.144	18.531	4.05403	0.00176175	0.0936116
uc002gcp.2	0	0	0	0	0	0	0	0.713	0.705	1.144	3.195	4.07556	0.000720845	0.05581
uc002gzu.2	4.84	6.962	2.175	1.743	0	2.348	2.215	4.991	16.209	7.44	5.112	4.08611	0.000665558	0.0546254
uc003hfk.1	10.284	5.696	28.281	13.356	5.418	21.728	31.751	912.675	43.694	467.688	33.228	4.11528	8.69325e-06	0.00396112
uc001fan.2	1.21	1.899	0	0	0	0	0.738	6.417	7.046	56.095	0.639	4.32937	0.00041959	0.0440037
uc003jpk.2	0.605	0.633	0	1.162	0.602	1.761	0	14.973	7.752	6.867	3.834	4.34132	9.43139e-05	0.017906
uc001fap.1	0.605	0	1.45	0	0	0.587	0.738	24.242	8.457	31.484	1.278	4.40048	3.78172e-05	0.0113572
uc002tln.1	12.099	29.746	21.028	25.551	21.67	40.522	32.488	171.126	50.74	164.291	39.617	4.48678	1.48195e-05	0.00631692
uc001fbd.2	0	3.798	2.9	2.323	0	1.174	12.553	180.395	4.933	0	1.278	4.49426	0.000722227	0.05581
uc001fbb.2	0.605	3.797	2.175	2.904	3.01	2.348	19.199	317.297	3.525	0	1.917	4.50636	0.000538301	0.0490559
uc001fau.2	0	0	0.725	0	0	0	24.367	9.269	2.114	1.144	0	4.71658	0.000331314	0.0387432
uc001pjp.2	0	0	0	0	0	0	0	2.139	7.752	3.435	5.751	4.76648	5.9849e-05	0.0146453
uc002tio.1	0	0	0	0	0	0.587	2.215	19.251	0.705	11.446	0.639	4.82338	6.92313e-05	0.0155055
uc003fem.3	0	1.266	1.45	0.581	0	1.761	2.954	132.622	0	7.44	33.866	4.91125	0.000762864	0.0576028
uc001ucy.3	5.445	5.064	1.45	4.065	1.204	5.872	0	27.094	41.578	325.149	56.23	4.99207	2.94545e-06	0.00216229
uc001fbh.2	0	5.063	5.8	1.743	0.602	2.349	56.119	466.321	7.753	0	1.278	5.08336	0.000368044	0.0405278
uc001sal.3	2.42	1.266	7.975	2.323	2.408	7.047	19.936	690.21	23.963	39.498	66.454	5.16432	1.59147e-07	0.000350495
uc002owk.2	0	1.899	0.725	0	0.602	2.35	1.477	12.121	19.029	41.786	9.585	5.23602	1.65982e-06	0.00134121
uc001fbv.1	0.605	0.633	0.725	0.581	1.204	2.349	3.692	177.544	7.048	0.572	12.78	5.28776	7.60985e-06	0.00396112
uc001ezz.2	0	3.165	1.45	0	1.806	0	33.966	261.68	1.41	0.572	0.639	5.38141	0.00196872	0.0976612
uc002puo.2	0	0	0.725	0.581	0	0	0.738	98.395	0	0	3.195	5.65074	0.00170132	0.0929704
uc003vja.2	0.605	0	0	0	0	0	0	52.05	0.705	15.453	0.639	5.66359	0.000404135	0.0430664
uc001fal.1	1.21	1.266	0.725	0.581	1.806	1.761	76.793	331.558	2.114	4.578	0.639	5.66643	4.59859e-05	0.0126595
uc002zww.2	0.605	0	0	0	0.602	0	28.059	19.251	8.458	0	11.502	5.87824	2.45099e-07	0.000462677
uc002dlm.1	1.815	5.697	1.45	1.743	1.204	2.936	2.215	52.05	33.827	479.135	59.425	5.92323	1.19344e-08	0.000157702
uc003hhk.2	0	0	0.725	1.162	1.204	4.11	0	2.139	1.409	2.288	4.473	6.0812	0.000700217	0.05581
uc001faq.2	0	0.633	0	0	0.602	0	0.738	18.538	11.276	69.836	3.195	6.08511	3.0262e-07	0.000499853
uc002hhz.2	6.654	0	0.725	0	1.204	0.587	0.738	11.408	11.981	4.579	104.153	6.18888	7.4248e-05	0.0160838
uc001kcu.2	0.605	0	0.725	0	0	0.587	0.738	81.997	1.41	21.178	1.917	6.51777	5.46042e-06	0.0034359
uc003twa.3	0.605	0	0	0	0	0	0	23.529	2.115	20.602	7.029	7.0491	3.41457e-06	0.00225601
uc003hdr.1	0	0	0	0	0	0	0	14.973	3.523	1.145	0	7.32225	8.2234e-05	0.0172483
uc001ezx.2	0	0	0	0	0	0	19.937	114.084	0	0	0	7.49048	0.00050989	0.047785

## Sheet: down regulation 
ID	NNET-1	NNET-2	NNET-3	NNET-4	NNET-5	NNET-6	NPC-2	NPC-3	NPC-4	NPC-5	NPC-6	logFC	PValue	FDR
uc003quq.3	1.815	1.899	0	180.597	246.778	0.587	0	0	0	0	0.639	-8.21535	2.80926e-05	0.00957043
uc004fhf.2	0	2.532	0	154.465	314.784	0	1.476	0	0	0.572	0	-7.33332	0.000896239	0.0634355
uc004eqj.1	0	0.633	0	91.749	148.664	0.587	0.738	0	0	0.572	0	-6.80562	0.000467677	0.0464653
uc010rpm.1	0	2.532	0	31.94	47.549	0	0	0	0	0	0	-6.70662	0.000342899	0.0394006
uc001oob.2	4.235	16.456	5.075	831.551	1983.78	5.872	4.429	2.852	4.229	2.861	7.668	-6.69069	3.26311e-06	0.00225601
uc003dxo.2	0	0	0	31.939	42.734	0	0	0	0	0	0	-6.5687	0.00184352	0.0959068
uc002vst.3	0	0	0	24.971	45.141	0	0	0	0	0	0	-6.487	0.00199622	0.0976961
uc002ukf.1	0	1.266	0	46.457	81.86	0	0.738	0	0	0	0	-6.38121	0.00128928	0.0792395
uc001lvp.2	0.605	0	0.725	123.107	341.266	1.762	0	0	0	2.289	0	-6.34191	0.000935395	0.0645209
uc003bed.1	1.21	1.266	0	191.048	356.913	1.175	1.477	0.713	1.41	0.572	0.639	-6.14101	9.48554e-05	0.017906
uc003izh.1	0	0.633	0	19.743	26.484	0.587	0	0	0	0	0	-5.92736	0.000424134	0.0441196
uc001sen.2	1.21	3.165	1.45	275.246	568.171	1.762	2.952	0	1.41	0.572	8.946	-5.76528	0.000247995	0.0318972
uc002uki.2	1.21	4.431	2.175	301.96	737.903	0	1.476	12.834	1.41	0.572	4.473	-5.51051	0.000617248	0.0526468
uc003xqq.3	1.815	0.633	0.725	20.325	34.911	0	0	0	0	0	0.639	-5.36585	0.000318858	0.0376196
uc003jcz.2	6.05	5.696	3.625	458.164	688.55	4.111	5.907	7.13	7.752	1.716	2.556	-5.31386	4.02842e-05	0.0115212
uc001isj.2	0.605	0.633	0	8.129	16.853	0	0	0	0	0	0	-5.11217	0.000803821	0.059339
uc001jjr.2	7.26	37.973	25.378	1119.57	2329.27	28.775	20.675	28.52	14.095	1.716	28.753	-5.00432	4.09789e-05	0.0115212
uc004dua.3	99.201	1.266	0	4.646	0.602	0.587	0.738	0	1.409	0.572	0	-4.90883	0.00169457	0.0929704
uc010pry.1	0	0	0	8.71	11.436	1.174	0	0	0	0	0	-4.81062	0.0016126	0.090676
uc004fhx.3	0.605	1.899	0	47.617	96.301	0	0.738	1.426	0	0.572	0.639	-4.55552	0.00181758	0.0949309
uc001lsx.1	6.654	1.899	7.976	98.135	204.036	1.175	2.214	1.426	2.114	5.723	1.278	-4.51487	0.000151555	0.0239769
uc001lvc.1	223.808	567.655	264.674	49701.8	61816.9	213.764	917.108	488.423	424.947	1444.85	91.372	-4.51207	0.000573517	0.0507431
uc003nbe.2	6.654	11.392	14.503	315.895	575.997	4.111	3.692	8.556	19.027	1.144	1.278	-4.42281	0.000182851	0.0271916
uc010fur.2	19.962	41.136	20.304	2315.21	3872.48	25.252	22.89	131.196	28.191	62.396	29.393	-4.36431	0.000388111	0.0420369
uc003xdw.1	27.224	36.711	18.125	2401.16	4008.51	21.139	16.979	42.067	41.582	73.84	92.654	-4.33184	0.000317376	0.0376196
uc001lgc.1	2.42	3.165	8.701	93.494	161.908	2.935	2.214	0	7.048	1.716	0	-4.31045	0.0003914	0.0420484
uc001mae.1	139254	1632.09	1213.15	5897.49	598.869	661.85	689.68	1017.49	2556.73	1166.07	1739.9	-4.28981	0.000502707	0.047785
uc001rsv.1	5.444	8.86	5.076	263.054	450.205	19.38	7.383	5.704	8.458	3.433	5.751	-4.27292	3.87222e-05	0.0113705
uc003jfv.2	1.815	3.798	2.9	91.17	145.053	1.174	0.738	1.426	2.115	4.006	1.278	-4.26968	0.000199128	0.028678
uc001hov.3	1.815	6.33	2.9	48.2	74.635	7.634	1.476	0	2.82	0.572	0.639	-4.17614	3.41298e-05	0.0107379
uc003wxx.2	0	0.633	2.175	4.648	4.816	0.587	0	0	0	0	0	-4.162	0.000348054	0.0396482
uc011ala.1	9.68	14.557	11.6	402.42	612.116	10.569	16.245	6.417	10.572	10.875	5.751	-4.08845	6.67157e-05	0.0151997
uc001szy.2	1.815	0.633	0.725	15.679	37.32	0.587	1.476	0	0	1.144	0	-4.04978	0.001703	0.0929704
uc001cyf.1	1.815	5.696	2.175	205.563	373.764	3.523	3.692	1.426	3.524	3.434	18.53	-4.03692	0.000947553	0.0648754
uc002cfv.3	18361.3	232.251	266.849	570.82	167.924	183.816	152.113	184.674	422.832	181.465	168.687	-3.99073	0.000507756	0.047785
uc003zps.2	1.21	1.899	0.725	28.454	51.16	0	0	1.426	0	0.572	1.278	-3.94515	0.00190389	0.0965293
uc003crn.2	9.074	9.494	12.326	210.793	485.715	12.332	16.98	12.834	8.457	1.717	7.029	-3.80665	0.00020177	0.028678
uc001hko.2	1.21	3.165	5.075	3.484	4.816	0.587	0	0	0	0	0.639	-3.79572	5.06605e-05	0.0133886
uc011lju.1	3.025	1.899	1.45	120.204	127	1.761	4.429	4.991	4.228	0.572	1.278	-3.68567	0.00122167	0.0768719
uc003kuu.2	12.098	63.283	89.916	588.823	1176.67	34.06	62.027	37.077	15.504	11.449	15.336	-3.67428	0.000112074	0.0202964
uc001ogg.1	3.63	11.392	5.075	569.66	999.12	5.872	8.861	18.538	11.276	26.904	19.809	-3.63977	0.00190042	0.0965293
uc003kuv.2	0.605	8.861	3.625	44.135	77.645	2.348	2.952	2.139	3.524	0	0.639	-3.62772	0.000623211	0.0527892
uc003prb.2	4.234	27.213	26.105	249.117	532.661	16.443	24.368	29.946	6.343	0.572	5.112	-3.61724	0.0019475	0.0971787
uc003tfe.2	6.049	22.151	19.577	322.285	630.77	12.332	11.075	29.946	17.618	2.862	5.751	-3.46663	0.000617546	0.0526468
uc001sab.2	15.123	10.127	20.304	229.954	465.854	13.507	8.122	4.278	23.257	21.18	1.278	-3.45043	0.000492089	0.0474633
uc003zyr.1	3.63	6.963	2.175	36.004	63.8	0	0.738	1.426	4.933	1.144	0.639	-3.39595	0.00145191	0.0852692
uc001rim.2	4.84	7.595	2.9	78.395	119.175	4.696	1.476	7.13	5.638	1.144	6.39	-3.14013	0.000987993	0.0666089
uc001vsf.2	1.21	5.064	5.075	20.905	45.744	0.587	2.215	2.852	0.705	0.572	1.917	-3.10417	0.00154089	0.0883079
uc002lke.1	2.42	8.228	6.525	15.1	30.096	7.045	0.738	4.278	1.41	0	1.278	-3.03266	7.35948e-05	0.0160838
uc010srf.1	5.444	7.594	4.35	134.72	187.186	11.746	14.028	0.713	9.162	5.149	3.195	-3.0241	0.00157165	0.088751
uc003vnz.3	4.84	6.961	9.427	22.067	25.28	7.048	1.476	2.852	4.229	0	0.639	-2.9175	2.75216e-05	0.00957043
uc001xls.1	6.655	15.19	7.25	107.429	247.377	5.872	11.813	6.417	7.048	4.004	17.892	-2.84353	0.00145136	0.0852692
uc001lxa.1	76.821	90.498	44.958	1440.11	2834.84	63.422	64.978	143.317	98.664	66.403	128.433	-2.84289	0.00148949	0.0863248
uc003pkn.2	21.777	33.543	13.051	184.079	295.523	18.204	19.197	17.112	13.39	4.577	16.614	-2.79228	0.000210805	0.0295408
uc003cyt.2	9.075	4.431	6.525	40.069	77.043	4.11	2.953	2.852	6.343	3.433	3.195	-2.77918	0.000576109	0.0507431
uc002dqg.1	3.63	8.861	7.251	20.905	59.586	7.634	3.691	4.991	2.114	2.862	4.473	-2.50518	0.000773393	0.0577379
uc001yhp.2	12.099	1.899	9.427	5.226	17.455	2.937	2.215	4.278	0.705	0	1.917	-2.39536	0.00178915	0.094163
uc003lbo.2	16.937	12.024	34.08	103.944	176.954	13.508	7.384	21.39	19.028	2.861	3.195	-2.31962	0.00187191	0.0962468
uc003ssj.2	26.011	12.658	21.029	40.068	57.781	12.92	0	7.13	18.322	3.435	1.917	-2.29053	0.00106817	0.0702227
uc003dkl.2	10.889	15.821	8.701	47.619	70.422	12.332	11.813	2.139	12.685	1.144	3.195	-2.23845	0.00153431	0.0883079
uc003qnj.2	7.865	39.24	32.628	74.328	128.207	11.745	13.287	15.686	18.322	1.716	2.556	-2.19593	0.00172824	0.0929704
uc002zzn.1	6.05	9.494	10.152	104.526	76.439	12.332	5.169	9.269	4.933	8.013	11.502	-2.14625	0.00198197	0.0976612
uc003ghd.2	6.05	17.721	10.876	46.455	81.856	9.397	7.383	7.843	7.048	2.862	5.112	-2.13065	0.000813183	0.0596966
uc002adg.2	14.519	31.012	30.455	25.55	39.726	19.38	12.552	13.547	4.934	1.144	2.556	-2.07284	8.71322e-05	0.0174449
uc001iqn.3	1.21	3.798	2.175	7.55	8.428	4.698	2.214	1.426	0.705	0	1.278	-2.02855	0.00148285	0.0863187
uc001yos.3	9.678	18.353	12.327	38.906	45.746	12.921	7.384	7.843	9.16	1.716	2.556	-1.83338	0.000633612	0.0533283
uc002zbd.2	71.983	70.878	89.192	217.179	310.57	36.41	61.288	39.929	29.597	13.738	55.591	-1.82015	0.000503769	0.047785
uc011baf.1	65.329	55.693	65.262	321.703	503.771	200.844	56.117	77.719	107.119	25.185	33.865	-1.79557	0.00173079	0.0929704
uc011eep.1	48.394	87.968	44.957	130.654	179.365	86.914	47.256	37.076	40.876	6.296	28.755	-1.76572	0.000690157	0.05581
uc001hsk.2	7.864	18.353	6.525	15.098	20.465	10.571	2.953	5.704	8.457	3.433	2.556	-1.39589	0.00205649	0.0995403
uc003gjl.2	541.374	637.267	1355.28	1599.22	2246.81	700.609	533.133	598.228	510.925	230.694	661.968	-1.39121	0.00125083	0.0776453
uc003dcs.2	476.653	361.985	902.795	528.427	644.612	297.16	328.592	278.792	214.939	171.73	238.335	-1.26918	0.000214615	0.0295408
uc004cmn.2	94.968	127.835	75.414	227.051	290.106	167.956	83.44	89.841	68.358	70.982	97.763	-1.06845	0.00139457	0.0831744
uc010ksd.1	42.949	48.097	63.086	68.522	73.43	45.806	40.611	31.372	33.828	16.028	21.726	-1.01497	0.00164514	0.0917252
uc003cew.2	161.506	238.582	216.815	202.662	290.106	103.946	128.482	122.64	119.803	76.133	97.763	-0.931345	0.00157119	0.088751
uc002pbs.1	329.663	322.746	240.745	413.453	489.326	347.075	256.966	206.066	181.818	152.842	247.919	-0.861104	0.000872282	0.0629854
uc010mvi.2	244.979	205.671	254.523	299.634	382.191	187.925	158.02	161.855	151.514	133.378	145.045	-0.859703	0.000754617	0.0576028

## Sheet: Expression and tandem 3'UTR
Names		total	elements
Lengthened	up-regulation	4	uc010sjl.1
			uc002jsg.3
			uc002npq.1
			uc010qdw.1
	down-regulation	0	/
Shorterned	up-regulation	1	uc003kmm.2
	down-regulation	1	uc010mvi.2
