# Supplementary material for: Differential genome-wide profiling of alternative polyadenylation sites in nasopharyngeal carcinoma by high-throughput sequencing
Source: J Biomed Sci. 2018 Oct 23;25:74. doi: 10.1186/s12929-018-0477-6 (PMC6198351; doi:10.1186/s12929-018-0477-6)
Supplement: Supplementary file 8 — The gain or loss of miRNA binding sites in the 3’UTR of genes with APA-switching events. (XLSX 26 kb) [file 12929_2018_477_MOESM8_ESM.xlsx]

## Sheet: miRNA_result
Additional file 8: The gain or loss of miRNA binding sites in the 3'UTR of genes with APA-switching events.
ID	Status	Chr	Strain	proximal poly(A)	distal poly(A)	Target_site_No.	involved_miRNA_list
uc001adk.2	longtern	chr1	+	1169106	1170415	0
uc001aqk.1	shortern	chr1	-	9908337	9910169	0
uc001bal.2	longtern	chr1	-	17733257	17733418	1	miR-410-3p
uc001bbo.2	shortern	chr1	-	19544586	19545440	1	miR-199-3p
uc001bdo.1	shortern	chr1	-	20978274	20978682	0
uc001bsc.2	shortern	chr1	-	31205317	31206287	1	miR-330-3p
uc001cri.2	shortern	chr1	+	47843445	47844509	1	miR-520-3p,miR-373-3p,miR-302-3p,miR-372-3p
uc001cwn.2	shortern	chr1	-	54497354	54497691	1	miR-142-3p.1
uc001ddz.1	longtern	chr1	+	68153682	68154012	1	miR-374-5p
uc001dgn.2	longtern	chr1	+	75230081	75232357	0
uc001dkv.2	longtern	chr1	-	85715640	85717879	4	miR-330-3p.2,miR-383-5p.1,miR-330-3p,miR-802
uc001dlw.2	longtern	chr1	+	87209268	87213863	10	miR-124-3p.1,miR-144-3p,miR-29-3p,miR-142-3p.2,miR-875-5p,miR-199-3p,miR-543,miR-9-5p,miR-30-5p,miR-142-3p.1
uc001dnl.3	longtern	chr1	+	90180712	90185087	6	miR-340-5p,miR-182-5p,miR-212-5p,miR-211-5p,miR-30-5p,miR-9-5p,miR-204-5p
uc001egv.1	longtern	chr1	+	117531228	117532971	17	miR-204-5p,miR-455-5p,miR-24-3p,miR-30-5p,miR-137,miR-454-3p,miR-33-5p,miR-330-3p,miR-301-3p,miR-153-3p,miR-128-3p,miR-382-5p,miR-211-5p,miR-9-5p,miR-146-5p,miR-410-3p,miR-144-3p,miR-27-3p,miR-448,miR-130-3p
uc001evn.2	shortern	chr1	-	150702667	150704859	1	miR-340-5p
uc001fvs.2	shortern	chr1	-	160246669	160248272	0
uc001gcn.2	shortern	chr1	-	163115686	163116641	0
uc001giy.1	longtern	chr1	+	173457149	173457944	2	miR-124-3p.1,miR-186-5p
uc001gxc.2	longtern	chr1	+	201939062	201939477	0
uc001huu.3	longtern	chr1	-	231499506	231501657	9	miR-520-3p,miR-424-5p,miR-519-3p,miR-373-3p,miR-31-5p,miR-16-5p,miR-20-5p,miR-200a-3p,miR-142-3p.2,miR-106-5p,miR-195-5p,miR-17-5p,miR-182-5p,miR-129-3p ,miR-372-3p,miR-497-5p,miR-15-5p,miR-93-5p,miR-141-3p,miR-23-3p,miR-302-3p
uc001hwq.2	longtern	chr1	-	235330220	235330613	5	miR-486-5p,miR-132-3p,miR-212-3p,miR-505-3p.1,miR-183-5p.1,miR-101-3p.2
uc001imx.1	longtern	chr10	-	14560559	14562926	20	miR-21-5p,miR-335-5p,miR-371-5p,miR-211-5p,miR-23-3p,miR-9-5p,miR-429,miR-200bc-3p,miR-199-5p,miR-124-3p.2,miR-145-5p,miR-142-5p,miR-130-3p,miR-381-3p,miR-506-3p,miR-454-3p,miR-330-3p.2,miR-206,miR-1-3p,miR-204-5p,miR-24-3p,miR-330-3p,miR-301-3p,miR-760,miR-590-5p,miR-369-3p
uc001kaf.2	longtern	chr10	+	81076134	81076273	2	miR-875-5p,miR-203a-3p.1
uc001khh.2	longtern	chr10	+	93040735	93044012	19	miR-496.2,miR-195-5p,miR-410-3p,miR-107,miR-372-3p,miR-224-5p,miR-124-3p.2,miR-15-5p,miR-9-5p,miR-154-5p,miR-320,miR-103-3p,miR-497-5p,miR-302-3p,miR-873-5p.2,miR-421,miR-520-3p,miR-424-5p,miR-373-3p,miR-302c-3p.2,miR-140-3p.2,miR-1197,miR-543,miR-216b-5p,miR-495-3p,miR-16-5p,miR-506-3p
uc001kwa.2	longtern	chr10	-	104433491	104436425	10	miR-181-5p,miR-219a-2-3p,miR-330-3p,miR-216b-5p,miR-655-3p,miR-532-3p,miR-425-5p,miR-200bc-3p,miR-218-5p,miR-429,miR-216a-5p
uc001mek.1	shortern	chr11	-	6634004	6634983	1	let-7-5p,let-98-5p
uc001mhe.1	shortern	chr11	-	8968842	8969058	0
uc001mis.1	longtern	chr11	-	10533226	10533482	1	miR-203a-3p.2
uc001pac.2	longtern	chr11	-	82972504	82972806	0
uc001pff.2	longtern	chr11	+	94802281	94804386	0
uc001qtr.2	shortern	chr12	-	8071828	8073146	9	miR-378-3p,miR-181-5p,miR-542-3p,miR-152-3p,miR-29-3p,miR-200bc-3p,miR-148-3p,miR-26-5p,miR-146-5p,miR-429
uc001rld.2	shortern	chr12	+	32896542	32898480	4	miR-203a-3p.1,miR-493-5p,miR-499a-5p,miR-140-3p.1
uc001rpa.2	longtern	chr12	-	46576848	46582296	14	miR-373-3p,miR-378-3p,miR-519-3p,miR-520-3p,miR-138-5p,miR-330-3p.2,miR-218-5p,miR-409-3p,miR-372-3p,miR-106-5p,miR-17-5p,miR-20-5p,miR-185-5p,miR-302-3p,miR-26-5p,miR-153-3p,miR-485-5p,miR-93-5p,miR-23-3p,miR-758-3p
uc001rqw.2	longtern	chr12	-	48437347	48437557	2	miR-543,miR-181-5p
uc001sfh.3	longtern	chr12	-	54624734	54635409	62	miR-153-3p,miR-141-3p,miR-708-5p,miR-423-5p,miR-200bc-3p,miR-27-3p,miR-1224-5p,miR-29-3p,miR-378-3p,miR-758-3p,miR-9-5p,miR-23-3p,miR-149-5p,miR-195-5p,miR-670-3p,miR-505-3p.1,miR-3064-5p,miR-218-5p,miR-124-3p.2,miR-448,miR-31-5p,miR-342-3p,miR-143-3p,miR-495-3p,miR-212-5p,miR-488-3p,miR-18-5p,miR-28-5p,miR-411-3p,let-98-5p,miR-15-5p,miR-497-5p,miR-489-3p,miR-148-3p,miR-665,miR-202-5p,miR-381-3p,…
uc001tcp.2	shortern	chr12	-	93802147	93803135	8	miR-136-5p,miR-340-5p,miR-28-5p,miR-31-5p,miR-708-5p,miR-425-5p,miR-219-5p,miR-486-5p,miR-376c-3p
uc001ubb.2	shortern	chr12	-	122215665	122217071	0
uc001uco.2	longtern	chr12	-	122989275	122989607	11	miR-211-5p,miR-129-5p,miR-20-5p,miR-372-3p,miR-124-3p.2,miR-204-5p,miR-519-3p,miR-374-5p,miR-17-5p,miR-106-5p,miR-124-3p.1,miR-200bc-3p,miR-188-5p,miR-222-3p,miR-93-5p,miR-429,miR-155-5p,miR-302-3p,miR-302c-3p.2,miR-373-3p,miR-221-3p,miR-506-3p,miR-520-3p
uc001ukf.2	longtern	chr12	+	133160878	133161770	6	miR-124-3p.2,miR-142-5p,miR-758-3p,miR-340-5p,miR-124-3p.1,miR-153-3p,miR-141-3p,miR-200a-3p,miR-506-3p
uc001uuk.3	longtern	chr13	-	33091032	33091760	1	miR-448
uc001vos.2	shortern	chr13	-	101183833	101184042	0
uc001wlv.2	shortern	chr14	+	24593237	24594448	1	miR-760
uc001wuw.3	longtern	chr14	+	39651317	39652143	2	miR-381-3p,miR-205-5p
uc001wzi.2	shortern	chr14	+	52434130	52436511	11	miR-23-3p,miR-874-3p,miR-330-3p.2,miR-212-5p,miR-411-3p,miR-299-3p,miR-29-3p,miR-543,miR-138-5p,miR-181-5p,miR-194-5p
uc001xbq.1	longtern	chr14	+	55532930	55536262	25	let-98-5p,miR-369-3p,miR-519-3p,miR-330-3p.2,miR-218-5p,miR-195-5p,miR-20-5p,miR-371-5p,miR-320,miR-23-3p,miR-200bc-3p,miR-106-5p,miR-17-5p,miR-153-3p,miR-374-5p,miR-1271-5p,miR-424-5p,miR-655-3p,miR-16-5p,miR-96-5p,let-7-5p,miR-182-5p,miR-107,miR-323-3p,miR-429,miR-93-5p,miR-103-3p,miR-542-3p,miR-183-5p.2,miR-125-5p,miR-137,miR-15-5p,miR-497-5p
uc001xhv.1	shortern	chr14	+	65399027	65401709	4	miR-670-3p,miR-181-5p,miR-186-5p,miR-665
uc001xll.2	longtern	chr14	+	70238386	70238720	2	miR-181-5p,miR-495-3p
uc001xyl.1	longtern	chr14	+	90871950	90874609	12	miR-133a-3p.2,miR-340-5p,miR-488-3p,miR-212-5p,miR-143-3p,miR-142-5p,miR-195-5p,miR-133b,miR-203a-3p.1,miR-410-3p,miR-19-3p,miR-15-5p,miR-497-5p,miR-330-3p,miR-133a-3p.1,miR-424-5p,miR-16-5p
uc001xzu.3	shortern	chr14	-	92246393	92247524	0
uc001ymz.3	longtern	chr14	+	103969617	103970163	6	miR-29-3p,miR-142-3p.1,miR-301-3p,miR-30-5p,miR-212-5p,miR-130-3p,miR-137,miR-454-3p
uc002afn.2	longtern	chr15	-	59171252	59171625	0
uc002ama.2	shortern	chr15	+	63598111	63601316	6	miR-145-5p,miR-340-5p,miR-212-5p,miR-203a-3p.1,miR-129-3p ,miR-330-3p
uc002aqj.2	longtern	chr15	+	67483847	67487502	10	miR-424-5p,miR-16-5p,miR-129-3p ,miR-323-3p,miR-497-5p,miR-15-5p,miR-143-3p,miR-1197,miR-3064-5p,miR-195-5p,miR-23-3p,miR-346,miR-145-5p
uc002arl.2	shortern	chr15	-	69071248	69072214	2	miR-455-3p.2,miR-181-5p
uc002aut.3	longtern	chr15	+	72875822	72878894	30	miR-543,miR-16-5p,miR-206,miR-424-5p,miR-181-5p,miR-373-3p,miR-296-3p,miR-103-3p,miR-429,miR-302-3p,miR-186-5p,miR-107,miR-326,miR-1-3p,miR-520-3p,miR-7-5p,miR-497-5p,miR-15-5p,miR-381-3p,miR-212-3p,miR-140-3p.1,miR-30-5p,miR-455-3p.1,miR-140-3p.2,miR-495-3p,miR-28-5p,miR-452-5p,miR-132-3p,miR-135-5p,miR-892-3p,miR-195-5p,miR-448,miR-372-3p,miR-501-3p,miR-219-5p,miR-502-3p,miR-708-5p,miR-425-5p,m…
uc002bfu.2	longtern	chr15	+	81047617	81047958	5	miR-330-3p,miR-101-3p.2,miR-506-3p,miR-199-5p,miR-101-3p.1,miR-124-3p.2,miR-144-3p
uc002dbp.1	longtern	chr16	-	11928163	11931212	0
uc002dlv.2	longtern	chr16	+	23582178	23585707	21	miR-15-5p,miR-497-5p,miR-93-5p,miR-338-3p,miR-16-5p,miR-328-3p,miR-424-5p,miR-496.1,miR-153-3p,miR-17-5p,miR-106-5p,miR-29-3p,miR-133a-3p.2,miR-371-5p,miR-149-5p,miR-9-5p,miR-133b,miR-448,miR-183-5p.1,miR-195-5p,miR-20-5p,miR-330-3p.2,miR-455-3p.1,miR-1197,miR-519-3p,miR-150-5p
uc002dmm.2	shortern	chr16	+	24836776	24837534	2	miR-409-3p,miR-9-5p
uc002ffz.1	longtern	chr16	+	81078778	81080840	7	miR-217,miR-449-5p,miR-500b-5p,miR-25-3p,miR-506-3p,miR-124-3p.2,miR-362-5p,miR-92-3p,miR-32-5p,miR-363-3p,miR-34-5p,miR-124-3p.1,miR-367-3p
uc002fxs.2	shortern	chr17	-	4172556	4174731	15	miR-1271-5p,miR-449-5p,miR-205-5p,miR-96-5p,miR-200a-3p,miR-101-3p.2,miR-224-5p,miR-125-5p,miR-183-5p.2,miR-326,miR-26-5p,miR-30-5p,miR-342-3p,miR-34-5p,miR-448,miR-371-5p,miR-124-3p.1,miR-141-3p,miR-153-3p
uc002gbi.2	longtern	chr17	-	5116159	5116308	0
uc002gby.1	longtern	chr17	-	5335958	5336100	0
uc002ghu.2	shortern	chr17	+	7485289	7485427	0
uc002ihz.2	longtern	chr17	+	43183340	43186377	8	miR-186-5p,miR-182-5p,miR-500b-5p,miR-493-5p,miR-362-5p,miR-133b,miR-9-5p,miR-124-3p.1,miR-133a-3p.2,miR-346
uc002iof.2	longtern	chr17	+	46940429	46941239	2	miR-134-5p,miR-9-5p
uc002iqm.2	longtern	chr17	-	48261466	48262600	11	miR-29-3p,miR-196-5p,miR-193a-5p,miR-382-5p,let-98-5p,miR-532-3p,miR-218-5p,miR-371-5p,miR-338-3p,let-7-5p
uc002ita.2	shortern	chr17	-	49039537	49043012	12	miR-124-3p.1,miR-200bc-3p,miR-369-3p,miR-9-5p,miR-124-3p.2,miR-218-5p,miR-506-3p,miR-203a-3p.1,miR-7-5p,miR-181-5p,miR-10-5p,miR-376-3p,miR-429,miR-142-3p.2
uc002jnx.3	shortern	chr17	-	73314159	73316095	7	miR-378-3p,miR-124-3p.1,miR-27-3p,miR-141-3p,miR-128-3p,miR-153-3p,miR-200a-3p,miR-433-3p
uc002jsg.3	longtern	chr17	-	74561462	74561712	0
uc002jwe.2	shortern	chr17	-	76849068	76849320	4	miR-655-3p,miR-429,miR-200bc-3p,miR-452-5p,miR-892-3p
uc002kvh.3	longtern	chr18	+	22031555	22033491	6	miR-144-3p,miR-489-3p,miR-381-3p,miR-493-5p,miR-655-3p,miR-203a-3p.2
uc002lgy.2	longtern	chr18	+	56063804	56064881	11	miR-93-5p,miR-429,miR-25-3p,miR-24-3p,miR-142-5p,miR-339-5p,miR-92-3p,miR-20-5p,miR-23-3p,miR-32-5p,miR-363-3p,miR-519-3p,miR-30-5p,miR-200bc-3p,miR-145-5p,miR-17-5p,miR-106-5p,miR-875-5p,miR-367-3p,miR-505-3p.2
uc002lxi.2	shortern	chr19	+	3208027	3209568	3	miR-135-5p,miR-125-5p,miR-137
uc002myz.1	longtern	chr19	-	14625583	14626591	17	miR-128-3p,miR-486-5p,miR-188-5p,miR-133a-3p.2,miR-133b,miR-211-5p,miR-9-5p,miR-383-5p.1,miR-34-5p,miR-204-5p,miR-143-3p,miR-340-5p,miR-377-3p,miR-19-3p,miR-140-3p.1,miR-137,miR-155-5p,miR-449-5p,miR-133a-3p.1,miR-193-3p
uc002npq.1	longtern	chr19	-	21473963	21475411	0
uc002nps.3	shortern	chr19	+	21562103	21571382	1	miR-199-5p
uc002odq.3	longtern	chr19	+	36728639	36729666	9	miR-376c-3p,miR-216b-5p,miR-153-3p,miR-140-3p.2,miR-204-5p,miR-532-3p,miR-362-5p,miR-211-5p,miR-1-3p,miR-500b-5p,miR-410-3p,miR-206
uc002okc.2	longtern	chr19	+	39423656	39423806	0
uc002oxa.2	longtern	chr19	-	44111378	44111611	0
uc002pbq.1	longtern	chr19	+	45913040	45913988	0
uc002pck.3	longtern	chr19	-	46052413	46054619	0
uc002qfk.1	shortern	chr19	-	54865234	54866288	0
uc002rah.2	shortern	chr2	+	10271350	10271539	1	miR-211-5p,miR-204-5p
uc002rbv.3	shortern	chr2	+	12881533	12882855	12	miR-26-5p,miR-99-5p,miR-22-3p,let-7-5p,miR-655-3p,miR-487-3p,miR-330-3p,miR-193-3p,miR-100-5p,miR-29-3p,miR-154-3p,miR-330-3p.2,let-98-5p,miR-18-5p
uc002rqz.2	longtern	chr2	-	38970750	38972038	13	miR-301-3p,miR-369-3p,miR-371-5p,miR-320,miR-670-3p,miR-216b-5p,miR-222-3p,miR-299-5p,miR-655-3p,miR-454-3p,miR-543,miR-193-3p,miR-489-3p,miR-130-3p,miR-221-3p
uc002rvk.2	longtern	chr2	-	47129018	47132377	12	miR-369-3p,miR-34-5p,miR-200bc-3p,miR-374-5p,miR-139-5p,miR-129-3p ,miR-182-5p,miR-186-5p,miR-429,miR-449-5p,miR-410-3p,miR-199-3p
uc002skj.2	longtern	chr2	+	74442188	74442421	2	miR-9-5p,miR-22-3p
uc002sox.3	longtern	chr2	+	85280892	85282366	35	miR-493-5p,miR-331-3p,miR-203a-3p.1,miR-455-5p,miR-24-3p,miR-199-3p,miR-409-3p,miR-212-3p,miR-361-5p,miR-26-5p,miR-409-5p,miR-330-3p,miR-1193,miR-421,miR-181-5p,miR-107,miR-186-5p,miR-494-3p,miR-134-5p,miR-103-3p,miR-501-3p,miR-210-3p,miR-27-3p,miR-483-3p.1,miR-502-3p,miR-128-3p,miR-154-5p,miR-340-5p,miR-377-3p,miR-18-5p,miR-495-3p,miR-140-3p.2,miR-653-5p,miR-129-5p,miR-505-3p.1,miR-146-5p,miR-32…
uc002svs.2	longtern	chr2	+	96937295	96939863	3	miR-204-5p,miR-211-5p,miR-670-3p,miR-141-3p,miR-200a-3p
uc002tbc.2	shortern	chr2	+	102507956	102509260	12	let-98-5p,miR-301-3p,miR-34-5p,miR-23-3p,miR-29-3p,miR-200bc-3p,miR-181-5p,miR-449-5p,miR-454-3p,let-7-5p,miR-429,miR-323-3p,miR-203a-3p.1,miR-33-5p,miR-130-3p
uc002tlh.1	shortern	chr2	+	118588429	118589952	3	miR-204-5p,miR-211-5p,miR-653-5p,miR-425-5p
uc002tlj.2	longtern	chr2	-	118673062	118673150	0
uc002tvc.2	shortern	chr2	+	138772225	138773920	5	miR-382-5p,miR-141-3p,miR-199-3p,miR-134-5p,miR-200a-3p,miR-223-3p
uc002txb.2	longtern	chr2	-	150426155	150426401	2	miR-504-5p.1,miR-409-5p
uc002vfy.2	longtern	chr2	+	217070145	217071002	2	miR-532-5p,miR-330-3p
uc002vjw.3	shortern	chr2	+	220048210	220048444	3	miR-377-3p,miR-670-3p,miR-216a-5p
uc002vye.2	longtern	chr2	+	239307792	239309537	0
uc002vyg.2	longtern	chr2	+	239355370	239355558	1	miR-372-3p,miR-520-3p,miR-373-3p,miR-302-3p
uc002wbc.2	shortern	chr2	+	242291966	242293438	2	miR-17-5p,miR-106-5p,miR-519-3p,miR-20-5p,miR-520-3p,miR-302c-3p.2,miR-93-5p
uc002wnw.2	longtern	chr20	-	10618333	10618631	0
uc002xtv.1	shortern	chr20	-	47240793	47241573	4	miR-148-3p,miR-493-5p,miR-152-3p,miR-3064-5p,miR-340-5p
uc002ydy.2	shortern	chr20	+	61576981	61579823	3	miR-133b,miR-143-3p,miR-124-3p.1,miR-133a-3p.2
uc002ypa.2	shortern	chr21	+	33040985	33041236	0
uc002zdv.2	longtern	chr21	+	45404551	45406414	5	miR-128-3p,miR-145-5p,miR-27-3p,miR-301-3p,miR-26-5p,miR-130-3p,miR-454-3p,miR-655-3p
uc002zqg.2	longtern	chr22	-	19833672	19837759	3	miR-377-3p,miR-342-3p,miR-1298-5p
uc003anb.2	longtern	chr22	+	33256553	33259027	10	miR-222-3p,miR-452-5p,miR-590-5p,miR-30-5p,miR-1197,miR-892-3p,miR-1-3p,miR-221-3p,miR-181-5p,miR-206,miR-101-3p.2,miR-21-5p,miR-323-3p
uc003aze.2	longtern	chr22	-	41220604	41222143	7	miR-330-3p.2,miR-203a-3p.1,miR-133a-3p.1,miR-103-3p,miR-107,miR-496.2
uc003bgm.1	longtern	chr22	+	46239866	46240748	2	miR-128-3p,miR-27-3p
uc003btt.3	shortern	chr3	+	9935531	9936028	1	miR-124-3p.1
uc003dgl.2	longtern	chr3	+	53226552	53226730	0
uc003dqs.2	longtern	chr3	-	88101167	88104566	17	miR-133a-3p.2,miR-505-3p.2,miR-144-3p,miR-141-3p,miR-340-5p,miR-218-5p,miR-653-5p,miR-101-3p.1,miR-133b,miR-23-3p,miR-216a-5p,miR-7-5p,miR-381-3p,miR-1271-5p,miR-133a-3p.1,miR-330-3p,miR-543,miR-96-5p,miR-200a-3p,miR-182-5p,miR-101-3p.2,miR-107,miR-103-3p,miR-323-3p,miR-494-3p
uc003dzq.2	longtern	chr3	-	112721296	112723769	0
uc003epx.1	shortern	chr3	+	133539466	133539522	0
uc003fcl.1	longtern	chr3	+	158546917	158547503	1	miR-802
uc003fhy.2	shortern	chr3	+	172116561	172118485	30	miR-30-5p,miR-143-3p,miR-34-5p,miR-215-5p,miR-519-3p,miR-32-5p,let-98-5p,miR-363-3p,miR-9-5p,miR-195-5p,miR-129-5p,miR-92-3p,miR-20-5p,miR-183-5p.1,miR-1224-5p,miR-367-3p,miR-222-3p,miR-192-5p,miR-17-5p,miR-106-5p,miR-200bc-3p,miR-449-5p,miR-543,miR-206,miR-655-3p,miR-16-5p,miR-96-5p,miR-217,miR-1271-5p,miR-190-5p,miR-181-5p,miR-424-5p,miR-330-3p,miR-93-5p,miR-429,miR-186-5p,miR-1306-5p,miR-182-5…
uc003fms.2	longtern	chr3	+	183888663	183891397	19	miR-153-3p,miR-423-5p,miR-485-5p,miR-362-5p,miR-448,miR-212-5p,miR-143-3p,let-98-5p,miR-500b-5p,miR-125-5p,miR-326,miR-24-3p,miR-203a-3p.1,miR-338-3p,let-7-5p,miR-411-5p.2,miR-296-3p,miR-10-5p
uc003fsv.2	shortern	chr3	+	191109948	191110042	0
uc003geu.1	longtern	chr4	-	2249161	2251957	7	miR-125-5p,miR-138-5p,miR-107,miR-103-3p,miR-483-3p.2,miR-124-3p.1,miR-1249-3p,miR-532-3p
uc003guu.3	shortern	chr4	+	39780247	39784407	32	miR-330-3p,miR-760,miR-1193,miR-1271-5p,miR-424-5p,miR-504-5p.1,miR-655-3p,miR-16-5p,miR-96-5p,miR-338-3p,miR-182-5p,miR-186-5p,miR-494-3p,miR-323-3p,miR-7-5p,miR-203a-3p.1,miR-137,miR-455-5p,miR-24-3p,miR-194-5p,miR-361-5p,miR-202-5p,miR-26-5p,miR-15-5p,miR-497-5p,miR-377-3p,miR-330-3p.2,miR-30-5p,miR-455-3p.1,miR-448,miR-195-5p,miR-23-3p,miR-133b,miR-29-3p,miR-133a-3p.2,miR-27-3p,miR-153-3p,miR…
uc003hoe.2	shortern	chr4	-	84011846	84011961	0
uc003hwt.3	longtern	chr4	+	103809373	103809724	0
uc003hzb.1	longtern	chr4	+	109588742	109588973	3	miR-330-3p.2,miR-29-3p,miR-330-3p
uc003icv.3	shortern	chr4	-	120218210	120219647	1	miR-653-5p
uc003igg.2	shortern	chr4	-	129191300	129191941	10	miR-200a-3p,miR-101-3p.2,miR-181-5p,miR-449-5p,miR-26-5p,miR-493-5p,miR-506-3p,miR-124-3p.2,miR-183-5p.1,miR-142-3p.1,miR-101-3p.1,miR-34-5p,miR-144-3p,miR-124-3p.1,miR-141-3p
uc003iur.3	shortern	chr4	+	177250147	177253393	8	miR-653-5p,miR-30-5p,miR-330-3p.2,miR-582-5p,miR-139-5p,miR-101-3p.2,miR-129-3p ,miR-203a-3p.2
uc003iuu.1	longtern	chr4	-	178351932	178352719	0
uc003jee.3	shortern	chr5	+	7900728	7901232	0
uc003jls.2	longtern	chr5	-	39105359	39107172	4	miR-139-5p,miR-23-3p,miR-494-3p,miR-142-3p.2
uc003jlw.2	shortern	chr5	-	39371786	39373142	8	miR-26-5p,miR-140-3p.1,miR-96-5p,miR-1271-5p,miR-93-5p,miR-153-3p,miR-17-5p,miR-106-5p,miR-145-5p,miR-519-3p,miR-20-5p,miR-448
uc003jny.2	longtern	chr5	-	43444781	43445433	2	miR-124-3p.2,miR-124-3p.1,miR-506-3p
uc003jva.2	shortern	chr5	+	67594575	67597646	14	miR-519-3p,miR-488-3p,miR-330-3p.2,miR-455-3p.1,miR-218-5p,miR-448,miR-195-5p,miR-20-5p,miR-106-5p,miR-17-5p,miR-126-3p.2,miR-203a-3p.2,miR-1271-5p,miR-424-5p,miR-655-3p,miR-96-5p,miR-503-5p,miR-16-5p,miR-182-5p,miR-107,miR-93-5p,miR-103-3p,miR-155-5p,miR-15-5p,miR-497-5p
uc003khu.2	longtern	chr5	-	81569143	81571886	0
uc003khx.3	shortern	chr5	-	82348668	82352121	7	miR-145-5p,miR-106-5p,miR-17-5p,miR-372-3p,miR-20-5p,let-98-5p,miR-519-3p,miR-202-5p,miR-203a-3p.1,miR-520-3p,let-7-5p,miR-186-5p,miR-302-3p,miR-93-5p,miR-373-3p
uc003kjz.2	longtern	chr5	-	90664546	90665440	13	miR-25-3p,miR-429,miR-10-5p,miR-181-5p,miR-200bc-3p,miR-367-3p,miR-219a-2-3p,miR-365-3p,miR-29-3p,miR-142-5p,miR-129-5p,miR-339-5p,miR-92-3p,miR-32-5p,miR-363-3p
uc003kmm.2	shortern	chr5	-	96110191	96111829	1	miR-670-3p
uc003krb.1	shortern	chr5	-	114856609	114858445	2	miR-101-3p.1,miR-542-3p,miR-101-3p.2
uc003kxa.2	longtern	chr5	-	131817303	131818781	1	miR-340-5p
uc003lbt.2	longtern	chr5	-	137087076	137088308	17	miR-376-3p,miR-181-5p,miR-190-5p,miR-421,miR-214-5p,miR-186-5p,miR-25-3p,miR-876-5p,miR-140-3p.1,miR-221-3p,miR-410-3p,miR-363-3p,miR-340-5p,miR-32-5p,miR-101-3p.1,miR-758-3p,miR-92-3p,miR-188-5p,miR-367-3p,miR-505-3p.2,miR-222-3p,miR-153-3p,miR-154-5p
uc003lnk.3	longtern	chr5	-	143537732	143538843	1	miR-655-3p
uc003mtp.2	shortern	chr6	+	1613054	1614126	0
uc003muf.2	shortern	chr6	-	2887508	2888705	0
uc003ocs.1	longtern	chr6	-	33032794	33032941	0
uc003oql.2	longtern	chr6	+	41568363	41570120	2	miR-367-3p,miR-92-3p,miR-32-5p,miR-363-3p,miR-137,miR-25-3p
uc003osa.3	shortern	chr6	-	42174540	42175786	1	miR-148-3p,miR-152-3p
uc003otf.2	shortern	chr6	-	42931609	42931748	0
uc003pao.3	shortern	chr6	+	52270608	52270945	0
uc003pek.2	shortern	chr6	+	64291359	64293281	5	miR-142-5p,miR-216a-5p,miR-340-5p,miR-29-3p,miR-205-5p
uc003pku.2	shortern	chr6	-	86318054	86321041	30	miR-29-3p,miR-222-3p,miR-141-3p,miR-17-5p,miR-144-3p,miR-425-5p,miR-106-5p,miR-200bc-3p,miR-124-3p.1,miR-330-3p.2,miR-519-3p,miR-301-3p,miR-101-3p.1,miR-135-5p,miR-371-5p,miR-20-5p,miR-448,miR-137,miR-33-5p,miR-203a-3p.1,miR-152-3p,miR-148-3p,miR-26-5p,miR-19-3p,miR-361-5p,miR-221-3p,miR-130-3p,miR-543,miR-454-3p,miR-93-5p,miR-429,miR-494-3p,miR-200a-3p,miR-101-3p.2,miR-182-5p
uc003pnm.2	longtern	chr6	-	90343564	90345856	3	miR-152-3p,miR-520-3p,miR-148-3p,miR-373-3p,miR-302c-3p.2,miR-302-3p,miR-372-3p
uc003qhr.2	longtern	chr6	+	138203727	138204445	5	miR-330-3p,let-7-5p,miR-200a-3p,miR-19-3p,let-98-5p,miR-23-3p,miR-141-3p
uc003qmz.2	shortern	chr6	-	150045460	150046725	0
uc003spw.2	longtern	chr7	+	6442315	6443595	8	miR-137,miR-429,miR-182-5p,miR-96-5p,miR-1271-5p,miR-200bc-3p,miR-365-3p,miR-320,miR-142-3p.1,miR-101-3p.1
uc003swi.2	longtern	chr7	-	23544404	23544624	0
uc003ung.1	longtern	chr7	+	94060014	94060532	6	miR-26-5p,miR-7-5p,let-7-5p,miR-196-5p,miR-29-3p,let-98-5p
uc003usd.2	longtern	chr7	-	99488028	99488525	0
uc003uww.2	shortern	chr7	+	100471070	100471136	0
uc003uzp.1	longtern	chr7	-	102113579	102113907	0
uc003vdo.2	longtern	chr7	-	105730958	105732145	7	miR-195-5p,miR-142-3p.1,miR-30-5p,miR-124-3p.1,miR-365-3p,miR-101-3p.2,miR-424-5p,miR-16-5p,miR-15-5p,miR-497-5p,miR-199-3p
uc003vej.2	shortern	chr7	+	107260917	107263755	0
uc003wff.2	shortern	chr7	-	148700157	148700541	0
uc003wuh.2	longtern	chr8	+	11696173	11696468	0
uc003xmk.2	longtern	chr8	-	38846331	38848325	0
uc003xuy.2	longtern	chr8	+	64123197	64125342	15	miR-369-3p,miR-30-5p,miR-330-3p.2,miR-495-3p,miR-135-5p,miR-505-3p.2,miR-144-3p,miR-124-3p.1,miR-181-5p,miR-190-5p,miR-655-3p,miR-382-3p,miR-137,miR-409-3p,miR-26-5p
uc003yrx.2	longtern	chr8	+	126449051	126450641	8	miR-142-3p.2,let-7-5p,miR-101-3p.2,miR-129-3p ,miR-99-5p,miR-23-3p,miR-101-3p.1,let-98-5p,miR-100-5p,miR-144-3p
uc003ztm.2	shortern	chr9	+	33917982	33920395	18	miR-23-3p,miR-411-5p.1,miR-505-3p.1,miR-372-3p,miR-30-5p,miR-383-5p.1,miR-150-5p,miR-502-3p,miR-200bc-3p,miR-505-3p.2,miR-501-3p,miR-429,miR-383-5p.2,miR-302-3p,miR-1306-5p,miR-411-5p.2,miR-138-5p,miR-206,miR-373-3p,miR-199-3p,miR-125-5p,miR-1-3p,miR-520-3p
uc004bfe.1	longtern	chr9	-	114122977	114124170	2	miR-124-3p.2,miR-320,miR-506-3p
uc004blh.2	shortern	chr9	-	124101358	124102354	0
uc004bma.2	longtern	chr9	-	125002290	125003950	7	miR-377-3p,miR-653-5p,miR-324-5p,miR-543,miR-376-3p,miR-224-5p,miR-202-5p
uc004cey.2	longtern	chr9	+	137023804	137025087	0
uc004cfe.2	shortern	chr9	+	137735510	137736389	9	miR-181-5p,miR-182-5p,miR-137,miR-25-3p,miR-215-5p,miR-31-5p,miR-32-5p,miR-363-3p,miR-135-5p,miR-92-3p,miR-367-3p,miR-29-3p,miR-192-5p,miR-27-3p
uc004cuk.2	longtern	chrX	+	11139996	11141192	1	miR-200bc-3p,miR-429
uc004erl.2	longtern	chrX	+	118717327	118718384	4	miR-101-3p.1,miR-144-3p,miR-223-3p,miR-101-3p.2,miR-19-3p
uc004esy.2	shortern	chrX	-	119759656	119759909	1	miR-448
uc009xfw.2	longtern	chr1	-	234740018	234742496	13	miR-409-3p,miR-506-3p,miR-155-5p,miR-103-3p,miR-93-5p,miR-107,miR-449-5p,miR-190-5p,miR-382-5p,miR-496.1,miR-17-5p,miR-106-5p,miR-124-3p.1,miR-101-3p.1,miR-20-5p,miR-124-3p.2,miR-30-5p,miR-34-5p,miR-150-5p,miR-519-3p,miR-411-3p
uc009ygq.2	longtern	chr11	-	14299471	14300300	5	miR-29-3p,miR-140-3p.2,miR-381-3p,miR-7-5p,miR-223-3p
uc010fbt.1	longtern	chr2	-	54091209	54092010	5	miR-218-5p,miR-200bc-3p,miR-139-5p,miR-182-5p,miR-429,miR-1271-5p,miR-96-5p,miR-183-5p.2
uc010fsg.2	longtern	chr2	+	192288827	192289885	2	miR-25-3p,miR-137,miR-367-3p,miR-363-3p,miR-32-5p,miR-92-3p
uc010jnz.2	shortern	chr6	-	7881754	7883049	7	miR-506-3p,miR-381-3p,miR-124-3p.1,miR-30-5p,miR-9-5p,miR-183-5p.1,miR-124-3p.2,miR-218-5p
uc010jvg.2	longtern	chr6	-	33738992	33739177	3	miR-3064-5p,miR-496.1,miR-137
uc010mji.2	longtern	chr9	-	32455302	32455706	0
uc010mvi.2	shortern	chr9	-	123151155	123151474	0
uc010qdw.1	longtern	chr10	-	29746291	29746365	0
uc010sfy.1	longtern	chr12	-	7187518	7187726	1	miR-377-3p
uc010sjl.1	longtern	chr12	-	27124520	27126583	7	miR-16-5p,miR-543,miR-449-5p,miR-330-3p,miR-424-5p,miR-103-3p,miR-107,miR-497-5p,miR-15-5p,miR-381-3p,miR-34-5p,miR-140-5p,miR-195-5p
uc010ssw.1	shortern	chr12	-	66516851	66517508	0
uc010tfc.1	longtern	chr13	-	41506166	41506370	1	miR-877-5p
uc010tpc.1	longtern	chr14	+	24907608	24910545	9	miR-9-5p,miR-218-5p,miR-874-3p,let-98-5p,let-7-5p,miR-205-5p,miR-193-3p,miR-665,miR-24-3p,miR-331-3p
uc010wbb.1	longtern	chr17	-	27232272	27232769	7	miR-142-3p.1,miR-301-3p,miR-31-5p,miR-140-3p.2,miR-222-3p,miR-323-3p,miR-454-3p,miR-221-3p,miR-130-3p,miR-493-5p
uc010ymj.1	shortern	chr2	+	29023901	29025798	0
uc010zho.1	longtern	chr2	-	202484910	202488424	4	miR-542-3p,miR-876-5p,miR-425-5p,miR-135-5p
uc011ave.1	longtern	chr3	-	14186651	14186788	0
uc011bac.1	longtern	chr3	-	44790239	44794530	0
uc011mli.1	longtern	chrX	+	47088388	47089391	12	miR-367-3p,miR-200bc-3p,miR-874-3p,miR-363-3p,miR-32-5p,miR-873-5p.2,miR-485-5p,miR-3064-5p,miR-532-3p,miR-92-3p,miR-125-5p,miR-331-3p,miR-25-3p,miR-33-5p,miR-873-5p.1,miR-429
uc011mwf.1	shortern	chrX	-	135951353	135952380	0
